# Supplementary material for: Transcriptome analysis of G protein-coupled receptors in distinct genetic subgroups of acute myeloid leukemia: identification of potential disease-specific targets
Source: Blood Cancer J. 2016 Jun 3;6(6):e431–. doi: 10.1038/bcj.2016.36 (PMC5141352; doi:10.1038/bcj.2016.36)
Supplement: Supplementary Table 1 [file bcj201636x3.xls]

## Sheet: 148
					Supplementary table 1
BCLQ id	age	status at sampling	FAB	WHO 2008	karyotype	NPM1	DNMT3A	FLT3-ITD (>=10%)
06H135	65	Diagnosis	AML-M0	AML with myelodysplasia-related changes	35~42,XY,-5,-8,-9,add(10)(p11.2),dup(11)(q?14-22q2?4),-13,add(13)(q34),add(15)(p11),-16,-17,-20,-21,+r,+mar1,+mar2[cp10]/77~83,idemX2,-21,+mar2,+mar3,inc[cp13]
07H038	66	Diagnosis	AML-M0	Therapy-related myeloid neoplasms	45,XY,-3,der(3)?inv(3)(q21q26),del(5)(?q31),add(10)(q2?6),-?13,+mar,inc[5]
09H054	54	Diagnosis	Not classifiable by FAB criteria	AML with myelodysplasia-related changes	46~49,XX,add(5)(q3?5),-6,+8,+9,der(11)t(11;12)(q21;q?15),-12,-14,-16,-18,-20,-21,+1~8mar,2min[cp22]
10H113	77	Diagnosis	AML-M1	AML with myelodysplasia-related changes	45~51,XY,del(12)(q14),-17,del(21)(q22),-21,+21,+1~5mar[cp23]
11H170	51	Diagnosis	AML-M0	AML with myelodysplasia-related changes	44~47,XX,-6,del(7)(q22),der(12)t(12;17)(p13;q21),-17,-20,-22,+1~5mar[cp20]
04H050	48	Diagnosis	Not classifiable by FAB criteria	AML with inv(3)(q21q26.2) or t(3;3)(q21;q26.2) ; RPN1-EVI1	46,XX,inv(3)(q21q26.2)[21]/46,XX,del(3)(q12q26)[3]
04H063	39	Diagnosis	Not classifiable by FAB criteria	AML with inv(3)(q21q26.2) or t(3;3)(q21;q26.2) ; RPN1-EVI1	46,XX,t(3;3)(q21;q26.2)[20]
05H179	65	Diagnosis	AML-M0	AML with inv(3)(q21q26.2) or t(3;3)(q21;q26.2) ; RPN1-EVI1	46,XY,inv(3)(q21q26.2),t(5;11)(q15;p13)[23]
08H118	73	Diagnosis	AML-M0	AML with myelodysplasia-related changes	43~45,X,-X,t(3;16;6)(q26.2;q22;q25),del(5)(q15q33),add(7)(q22),-14,-17,-17,-20,-22,+1~4mar[cp20]
10H046	79	post-treatment	AML-M4	AML with myelodysplasia-related changes	46,XY,t(3;8)(q26.2;q24),-7,+21[20]
10H063	41	Diagnosis	AML-M4	AML with myelodysplasia-related changes	46,XX,t(3;12)(q26.2;p13)[2]/45,XX,t(3;12)(q26.2;p13),-7[20]
10H107	37	Relapse	AML-M1	AML with inv(3)(q21q26.2) or t(3;3)(q21;q26.2) ; RPN1-EVI1	44~46,X,-X,inv(3)(q21q26.2)x2,add(8)(q24),del(11)(p11.2),add(15)(q2?4),-17,add(19)(q13.3),-21,?del(22)(q13),+1~3mar[cp12]//46,XY[3]
11H205	83	Diagnosis	Not classifiable by FAB criteria	AML with inv(3)(q21q26.2) or t(3;3)(q21;q26.2) ; RPN1-EVI1	46,XY,inv(3)(q21q26.2)[17]/46,XY,inv(3)(q21q26.2),der(16)t(1;16)(q21;q13)[4]
12H148	78	Diagnosis	Not classifiable by FAB criteria	Acute myeloid leukaemia, NOS	46,XY,inv(3)(p2?3q26.2),del(20)(q12q13.1)[4]/45,X,-Y,inv(3)(p2?3q26.2),del(20)(q12q13.1)[20]
02H060	84	Diagnosis	AML-M1	AML without maturation	45,XY,-21[3]/46,XY[22]
06H045	30	Diagnosis	AML-M2	AML with maturation	46,XX,4~46dmin[22]
07H069	55	Diagnosis	Not classifiable by FAB criteria	Acute myeloid leukaemia, NOS	46,XY,inv(7)(q22q36)[20]
08H012	63	Refractory	AML-M1	AML without maturation	47,XX,+11[21]
10H109	65	Diagnosis	AML-M1	AML without maturation	45,XX,der(7)t(7;18)(p12;q12),-18[17]/46,XX[3]
11H008	76	Diagnosis	Not classifiable by FAB criteria	AML with myelodysplasia-related changes	48,XY,+13,+15[3]/46,XY[14]
11H019	78	Diagnosis	AML-M1	AML without maturation	45,XX,add(10)(p13),-18[11]/46,XX[10]
11H129	62	Diagnosis	AML-M1	AML without maturation	47,XY,+10[19]/46,XY[1]
12H030	78	Diagnosis	AML-M0	AML with minimal differentiation	47,XY,+13[3]/46,XY[30]
03H095	17	Diagnosis	AML-M4Eo	AML with inv(16)(p13.1q22) or t(16;16)(p13.1;q22); CBFB-MYH11	46,XX,inv(16)(p13.1q22)[1]/47,idem,+8[20]
03H109	29	Diagnosis	AML-M4Eo	AML with inv(16)(p13.1q22) or t(16;16)(p13.1;q22); CBFB-MYH11	46,XY,inv(16)(p13.1q22)[20]
03H112	36	Diagnosis	AML-M4Eo	AML with inv(16)(p13.1q22) or t(16;16)(p13.1;q22); CBFB-MYH11	46,XY,inv(16)(p13.1q22)[20]
04H030	50	Diagnosis	AML-M4Eo	AML with inv(16)(p13.1q22) or t(16;16)(p13.1;q22); CBFB-MYH11	46,XY,inv(16)(p13.1q22)[21]
04H061	69	Diagnosis	AML-M4Eo	AML with inv(16)(p13.1q22) or t(16;16)(p13.1;q22); CBFB-MYH11	46,XX,inv(16)(p13.1q22)[20]
04H091	61	Diagnosis	AML-M4	AML with inv(16)(p13.1q22) or t(16;16)(p13.1;q22); CBFB-MYH11	46,XY,inv(16)(p13.1q22)[5]/46,XY,der(16)inv(16)(p13.1q22)t(16;16)(q22;q22)[4]
05H113	63	Diagnosis	AML-M4Eo	AML with inv(16)(p13.1q22) or t(16;16)(p13.1;q22); CBFB-MYH11	46,XX,t(16;16)(p13.1;q22)[21]
05H136	66	Diagnosis	AML-M4Eo	AML with inv(16)(p13.1q22) or t(16;16)(p13.1;q22); CBFB-MYH11	46,XY,t(16;16)(p13.1;q22)[20]
06H020	40	Diagnosis	AML-M4Eo	AML with inv(16)(p13.1q22) or t(16;16)(p13.1;q22); CBFB-MYH11	47,XY,t(X;16)(p22.3;q22),+22[20]
06H115	40	Diagnosis	AML-M2Eo	AML with inv(16)(p13.1q22) or t(16;16)(p13.1;q22); CBFB-MYH11	46,XY,inv(16)(p13.1q22)[14]/47,XY,inv(16)(p13.1q22),+22[7]
06H151	38	Diagnosis	AML-M1	AML with inv(16)(p13.1q22) or t(16;16)(p13.1;q22); CBFB-MYH11	46,XX,inv(16)(p13.1q22)[19]/47,XX,inv(16)(p13.1q22),+22[2]
07H099	58	Diagnosis	Not classifiable by FAB criteria	AML with inv(16)(p13.1q22) or t(16;16)(p13.1;q22); CBFB-MYH11	46,XX,inv(16)(p13.1q22)[20]
07H144	53	Diagnosis	AML-M4Eo	AML with inv(16)(p13.1q22) or t(16;16)(p13.1;q22); CBFB-MYH11	46,XY,add(2)(q21),der(16)inv(16)(p13.1q22)?t(2;16)(q21;q22),der(18)?ins(18;?)(q11.2;?)[21]
08H081	39	Diagnosis	AML-M4Eo	AML with inv(16)(p13.1q22) or t(16;16)(p13.1;q22); CBFB-MYH11	46,XX,inv(16)(p13.1q22)[22]
08H099	75	Diagnosis	AML-M4Eo	AML with inv(16)(p13.1q22) or t(16;16)(p13.1;q22); CBFB-MYH11	45,X,-Y,inv(16)(p13.1q22)[20]
09H016	64	Diagnosis	AML-M4Eo	AML with inv(16)(p13.1q22) or t(16;16)(p13.1;q22); CBFB-MYH11	46,XX,inv(16)(p13.1q22)[19]/46,XX[5]
09H066	68	Diagnosis	AML-M4	AML with inv(16)(p13.1q22) or t(16;16)(p13.1;q22); CBFB-MYH11	46,XY,t(16;16)(p13.1;q22)[20]
10H008	37	Diagnosis	AML-M4Eo	AML with inv(16)(p13.1q22) or t(16;16)(p13.1;q22); CBFB-MYH11	48,XY,+8,inv(16)(p13.1q22),+21[21]
11H022	47	Diagnosis	AML-M4Eo	AML with inv(16)(p13.1q22) or t(16;16)(p13.1;q22); CBFB-MYH11	46,XX,inv(16)(p13.1q22)[10]/47,XX,inv(16)(p13.1q22),+22[10]
11H104	56	Diagnosis	AML-M4Eo	AML with inv(16)(p13.1q22) or t(16;16)(p13.1;q22); CBFB-MYH11	46,XY,inv(16)(p13.1q22)[19]/47,XY,inv(16)(p13.1q22),+8[2]
11H179	22	Diagnosis	AML-M4Eo	AML with inv(16)(p13.1q22) or t(16;16)(p13.1;q22); CBFB-MYH11	46,XY,inv(16)(p13.1q22)[20]
12H042	58	Diagnosis	AML-M4Eo	AML with inv(16)(p13.1q22) or t(16;16)(p13.1;q22); CBFB-MYH11	46,XY,inv(16)(p13.1q22)[18]/46,XY[2]
12H044	75	Diagnosis	AML-M4	AML with inv(16)(p13.1q22) or t(16;16)(p13.1;q22); CBFB-MYH11	46,XX,inv(16)(p13.1q22)[9]/50,sl,+4,+8,+18,+22[7]/51,sdl1,+21[4]
12H165	56	Diagnosis	Not classifiable by FAB criteria	AML with inv(16)(p13.1q22) or t(16;16)(p13.1;q22); CBFB-MYH11	46,XY,inv(16)(p13.1q22)[9]/46,XY,inv(16)(p13.1q22),i(22)(q10)[11]
13H066	24	Diagnosis	AML-M4Eo	AML with inv(16)(p13.1q22) or t(16;16)(p13.1;q22); CBFB-MYH11	46,XX,inv(16)(p13.1q22)[21]
01H001	55	Diagnosis	AML-M5A	Therapy-related myeloid neoplasms	46,XX,t(6;11)(q27;q23)[20]
02H017	50	Diagnosis	AML-M0	AML with minimal differentiation	46,XX,t(11;19)(q23;p13.3)[14]/46,XX,t(11;19)(q23;p13.3),add(11)(p15)[7]
02H032	75	Diagnosis	AML-M5A	Acute monoblastic and monocytic leukaemia	46,XX,t(11;17)(q23;q21)[22]
03H067	46	Diagnosis	AML-M5A	Acute monoblastic and monocytic leukaemia	46,XY,t(11;17)(q23;q25)[19]/46,XY[1]
04H041	65	Diagnosis	AML-M5B	Acute monoblastic and monocytic leukaemia	46,XY,t(11;17)(q23;q25)[18]/46,XY[2]
04H080	25	Diagnosis	AML-M5A	AML with t(9;11)(p22;q23) : MLLT3-MLL	46,XY,t(9;11)(p22;q23)[14]/46,XY[8]
04H121	32	Diagnosis	AML-M5A	Therapy-related myeloid neoplasms	46,XX,?t(11;19)(q23;p13.1)[20]
05H025	23	Diagnosis	AML-M5A	AML with t(9;11)(p22;q23) : MLLT3-MLL	44,XX,der(8)(8;12)(p23;q12),t(9;11)(p22;q23),-12,der(13;17)(q10;q10),i(15)(q10)[20]
05H066	26	Diagnosis	AML-M4	Acute myelomonocytic leukaemia	46,XX,t(6;11)(q27;q32)[20]
05H128	29	Relapse	AML-M5A	AML with myelodysplasia-related changes	45~46,XX,add(1)(p?13),der(1)t(1;11)(q12;q23)inv(11)(q23q13?3),add(2)(p?11.2),t(5;6)(q35;p21.1),+6,del(6)(q?13)),add(7)(q22),der(10)?ins(10;11)(p1?2;q23q25),-11,der(12;13)(q10;q10),-13,add(16)(p11.2),del(16)(q22),del(19)(q13?3),add(22)(q1?3),+1~2mar,inc[cp
06H066	55	Diagnosis	Not classifiable by FAB criteria	AML with myelodysplasia-related changes	43~49,XX,del(3)(q12),+?6,del(8)(p11.2),t(11;15)(q23;q14),-16,-20,+21,+22[cp20]
06H088	28	Diagnosis	AML-M1	AML without maturation	46,XY,t(6;11)(q27;q23)[20]
06H117	58	Diagnosis	AML-M4	Acute myelomonocytic leukaemia	46,XY,t(6;11)(q27;q23)[25]
06H152	71	Diagnosis	Not classifiable by FAB criteria	Acute myeloid leukaemia, NOS	46,XY,t(11;17)(q23;p13)[21]
07H003	25	Diagnosis	AML-M4	Acute myelomonocytic leukaemia	46,XX,t(11;19)(q23;p13.1)[20]
07H041	61	Diagnosis	AML-M5A	AML with t(9;11)(p22;q23) : MLLT3-MLL	46,XY,t(9;11)(p22;q23)[20]
07H045	31	Diagnosis	AML-M5A	Acute monoblastic and monocytic leukaemia	48,XX,+8,t(11;19)(q23;p13),+der(19)t(11;19)(q23;p13)[23]
07H160	67	Diagnosis	AML-M1	AML with myelodysplasia-related changes	45,XX,-7[19]/46,XX[1]
08H021	60	Diagnosis	AML-M5A	AML with t(9;11)(p22;q23) : MLLT3-MLL	46,XY,t(9;11)(p22;q23)[20]
08H085	49	Diagnosis	AML-M1	Therapy-related myeloid neoplasms	46,XX,t(11;19)(q23;p13.3)[6]
08H129	22	Diagnosis	AML-M1	AML without maturation	46,XX,t(6;11)(q27;q23)[20]
08H139	70	Diagnosis	AML-M5A	Acute monoblastic and monocytic leukaemia	45,XY,-7,t(11;19)(q23;p13.3)[20]
09H010	20	Diagnosis	AML-M5A	AML with t(9;11)(p22;q23) : MLLT3-MLL	46,XY,t(9;11)(p22;q23)[23]
09H018	56	Diagnosis	AML-M0	AML with myelodysplasia-related changes	46,XY,add(1)(q32),del(1)(p13),add(11)(q25),t(11;19)(q23;p13.1),t(12;15)(p13;q25),add(17)(q25)[19]/46,XY[1]
09H032	54	Diagnosis	AML-M5A	AML with t(9;11)(p22;q23) : MLLT3-MLL	46,XY,t(9;11)(p22;q23)[18]/47,XY,t(9;11)(p22;q23),+19[3]
09H098	30	Diagnosis	AML-M5A	Therapy-related myeloid neoplasms	46,XY,t(9;11)(p22;q23)[20]/46,XY[1]
10H031	25	Diagnosis	AML-M5B	Acute monoblastic and monocytic leukaemia	46,XX[27]
10H058	29	Diagnosis	AML-M5A	Therapy-related myeloid neoplasms	46,XX,t(9;11)(p22;q23)[20]
10H127	36	Diagnosis	AML-M5A	AML with t(9;11)(p22;q23) : MLLT3-MLL	46,XY,t(9;11)(p22;q23)[20]
12H057	34	Diagnosis	AML-M2	AML with maturation	46,XX,t(6;11)(q27;q23)[15]/46,idem,t(1;1)(p13;q25)[5]
09H046	37	Diagnosis	Not classifiable by FAB criteria	Therapy-related myeloid neoplasms	45,XY,add(16)(p13.1),-17[20]
02H053	60	Diagnosis	AML-M1	AML without maturation	46,XY[20]	1	0	1
02H066	53	Diagnosis	AML-M1	AML without maturation	46,XX[22]	1	1	1
03H116	55	Diagnosis	AML-M1	AML without maturation	46,XX[21]	1	0	1
03H119	68	Diagnosis	AML-M1	AML without maturation	46,XY[20]	0	0	0
04H024	45	Diagnosis	AML-M1	AML without maturation	46,XX[21]	1	1	0
04H112	64	Diagnosis	AML-M1	AML without maturation	46,XX[21]	1	1	1
04H133	62	Diagnosis	AML-M1	AML without maturation	46,XX[20]	1	1	1
05H050	61	Diagnosis	AML-M4	Acute myelomonocytic leukaemia	46,XY[20]	0	1	1
05H094	35	Diagnosis	AML-M5B	Acute monoblastic and monocytic leukaemia	46,XY[23]	1	0	0
05H149	55	Relapse	Not classifiable by FAB criteria	Not classifiable by WHO criteria	46,XY[20]	0	1	0
05H163	20	Diagnosis	AML-M1	AML without maturation	46,XY[22]	0	0	0
06H028	70	Diagnosis	AML-M1	AML without maturation	46,XX[20]	1	0	0
06H144	71	Diagnosis	AML-M1	AML without maturation	46,XX[20]	1	1	0
07H042	23	Diagnosis	Not classifiable by FAB criteria	Acute myeloid leukaemia, NOS	46,XY[20]	1	1	1
07H062	58	Diagnosis	AML-M1	AML without maturation	46,XY[20]	1	1	1
07H135	67	Diagnosis	AML-M1	AML without maturation	46,XY[20]	1	1	1
08H048	45	Diagnosis	AML-M1	AML without maturation	46,XY[21]	0	0	0
08H112	52	Diagnosis	Not classifiable by FAB criteria	AML with myelodysplasia-related changes	46,XY[20]	0	0	0
09H031	54	Diagnosis	AML-M1	AML without maturation	46,XX[20]	1	0	1
09H043	53	Diagnosis	AML-M1	AML without maturation	46,XY[21]	1	1	1
09H083	63	Diagnosis	AML-M1	AML without maturation	46,XX[20]	1	1	1
09H111	59	Diagnosis	AML-M5B	Acute monoblastic and monocytic leukaemia	46,XX[21]	1	1	0
09H113	56	Diagnosis	AML-M1	AML without maturation	46,XY[22]	0	1	0
09H115	46	Diagnosis	AML-M1	AML without maturation	46,XY[24]	0	0	1
10H038	67	Diagnosis	AML-M0	AML with minimal differentiation	46,XX[20]	0	0	0
10H052	60	Diagnosis	Not classifiable by FAB criteria	Acute myeloid leukaemia, NOS	46,XX[20]	1	0	1
10H056	57	Diagnosis	AML-M1	AML without maturation	46,XX[18]	0	1	0
10H072	69	Diagnosis	AML-M5B	Acute monoblastic and monocytic leukaemia	46,XY[20]	1	1	0
10H089	49	Diagnosis	Not classifiable by FAB criteria	Acute myeloid leukaemia, NOS	46,XX[26]	0	0	0
10H092	69	Diagnosis	AML-M1	AML without maturation	46,XX[21]	1	1	1
10H095	65	Diagnosis	AML-M1	AML without maturation	46,XX[24]	1	1	1
10H101	49	Diagnosis	AML-M2	AML with myelodysplasia-related changes	46,XX[22]	1	1	1
10H115	43	Diagnosis	AML-M1	AML without maturation	46,XY[23]	1	0	1
10H166	63	Diagnosis	AML-M4	Acute myelomonocytic leukaemia	46,XY[20]	1	1	1
11H006	26	Diagnosis	AML-M5A	Acute monoblastic and monocytic leukaemia	46,XX[23]	1	1	0
11H009	53	Diagnosis	AML-M2	AML with maturation	46,XY[20]	0	1	1
11H021	21	Diagnosis	AML-M2	AML with maturation	46,XX[20]	0	0	1
11H046	77	Diagnosis	AML-M0	AML with minimal differentiation	92,XXYY[4]/46,XY[19]	0	0	0
11H058	58	Diagnosis	AML-M1	AML without maturation	46,XY[20]	1	0	1
11H072	52	Diagnosis	AML-M2	AML with maturation	46,XX[20]	1	1	1
11H083	52	Diagnosis	AML-M5A	Acute monoblastic and monocytic leukaemia	46,XY[20]	1	1	1
11H095	50	Diagnosis	AML-M5A	Therapy-related myeloid neoplasms	46,XY[20]	0	0	0
11H126	74	Diagnosis	AML-M5B	Acute monoblastic and monocytic leukaemia	46,XY[21]	1	1	0
11H142	52	Diagnosis	AML-M1	AML without maturation	46,XX[21]	1	0	1
11H151	61	Diagnosis	AML-M1	AML without maturation	46,XY[21]	1	1	0
11H160	36	Diagnosis	AML-M4	Acute myelomonocytic leukaemia	46,XX[22]	0	0	1
13H058	44	Diagnosis	AML-M2	AML with maturation	46,XY[21]	0	0	0
03H041	47	Diagnosis	AML-M5	Acute monoblastic and monocytic leukaemia	46,XX[22]_NUP98-NSD1 fusion by RNA sequencing
03H065	33	Diagnosis	AML-M2	AML with t(8;21)(q22;q22) : RUNX1-RUNX1T1	46,XY,t(8;21;4)(q22;q22;p14)[21]
03H083	61	Diagnosis	AML-M2	AML with t(8;21)(q22;q22) : RUNX1-RUNX1T1	46,XY,t(8;21)(q22;q22),inv(9)(p11q12)c[20]
05H042	37	Diagnosis	AML-M2	AML with t(8;21)(q22;q22) : RUNX1-RUNX1T1	47,XY,t(8;21)(q22;q22),+8[21]
05H118	24	Diagnosis	AML-M2	AML with t(8;21)(q22;q22) : RUNX1-RUNX1T1	46,XX,del(7)(q32),t(8;21)(q22;q22)[20]
05H184	48	Diagnosis	AML-M1	AML with t(8;21)(q22;q22) : RUNX1-RUNX1T1	45,X,-Y,t(8;21)(q22;q22)[20]
06H035	45	Diagnosis	Not classifiable by FAB criteria	AML with t(8;21)(q22;q22) : RUNX1-RUNX1T1	46,XY,t(8;21)(q22;q22)[19]/46,XY[1]
07H137	71	Diagnosis	AML-M1	AML with t(8;21)(q22;q22) : RUNX1-RUNX1T1	45,X,-X,der(21)t(8;21)(q22;q22)?ins(21)(q22q22)[21]
08H034	28	Diagnosis	AML-M1	AML with t(8;21)(q22;q22) : RUNX1-RUNX1T1	46,XX,t(8;21)(q22;q22)[20]
08H042	18	Diagnosis	AML-M2	AML with t(8;21)(q22;q22) : RUNX1-RUNX1T1	46,XY,t(8;21)(q22;q22)[21]
08H072	33	Diagnosis	AML-M2	AML with t(8;21)(q22;q22) : RUNX1-RUNX1T1	46,XX,t(8;21)(q22;q22)[21]
09H040	35	Diagnosis	AML-M1	AML with t(8;21)(q22;q22) : RUNX1-RUNX1T1	46,XY,t(8;21)(q22;q22),del(9)(q13)[19]/46,XY[2]
10H030	59	Diagnosis	AML-M2	AML with t(8;21)(q22;q22) : RUNX1-RUNX1T1	46,XY,t(8;21)(q22;q22)[20]
10H119	36	Diagnosis	AML-M2	AML with t(8;21)(q22;q22) : RUNX1-RUNX1T1	45,X,-Y,t(8;21)(q22;q22)[20]
11H107	67	Relapse	AML-M1	AML with t(8;21)(q22;q22) : RUNX1-RUNX1T1	Insufficient number of metaphases. FISH RUNX1-RUNX1T1 positive (93%)
12H045	58	Diagnosis	AML-M2	AML with t(8;21)(q22;q22) : RUNX1-RUNX1T1	46,XY,t(8;21)(q22;q22)[21]
12H098	41	Relapse	AML-M2	AML with t(8;21)(q22;q22) : RUNX1-RUNX1T1	46,XY,t(8;21)(q22;q22)[15]/46,idem,del(11)(q13q2?3)[4]
12H166	51	Diagnosis	AML-M2	AML with t(8;21)(q22;q22) : RUNX1-RUNX1T1	45,X,-Y,t(8;21)(q22;q22)[19]/46,XY[1]
12H180	38	Diagnosis	AML-M2	AML with t(8;21)(q22;q22) : RUNX1-RUNX1T1	46,XY,t(8;21)(q22;q22)[10]/45,X,-Y,t(8;21)(q22;q22)[10]
12H183	18	Diagnosis	AML-M2	AML with t(8;21)(q22;q22) : RUNX1-RUNX1T1	46,XX,t(8;21)(q22;q22),del(9)(q13q32)[19]/46,XX,del(7)(q32),t(8;21)(q22;q22),del(9)(q13q32)[3]
10H161	79	Diagnosis	AML-M5B	Acute monoblastic and monocytic leukaemia	47,XX,+8[9]/46,XX[4]
05H181	65	Diagnosis	AML-M5B	Acute monoblastic and monocytic leukaemia	46,XX,inc[11]
