# Supplementary material for: Transcriptome analysis of G protein-coupled receptors in distinct genetic subgroups of acute myeloid leukemia: identification of potential disease-specific targets
Source: Blood Cancer J. 2016 Jun 3;6(6):e431–. doi: 10.1038/bcj.2016.36 (PMC5141352; doi:10.1038/bcj.2016.36)
Supplement: Supplementary Table 5 [file bcj201636x5.xlsx]

## Sheet: Feuil1
Supplementary table 5
BCLQ id			05H184	07H137	08H034	09H040	11H107	03H065	03H083	05H042	05H118	08H042	08H072	10H030	10H119	12H045	12H098	12H166	12H180	12H183	06H035	06H151	06H115	04H091	09H066	12H044	03H095	03H109	03H112	04H030	04H061	05H113	05H136	07H144	08H081	08H099	09H016	10H008	11H022	11H104	11H179	12H042	06H020	13H066	07H099	12H165	10H038	02H053	02H066
FAB			AML-M1	AML-M1	AML-M1	AML-M1	AML-M1	AML-M2	AML-M2	AML-M2	AML-M2	AML-M2	AML-M2	AML-M2	AML-M2	AML-M2	AML-M2	AML-M2	AML-M2	AML-M2	Not classifiable by FAB criteria	AML-M1	AML-M2Eo	AML-M4	AML-M4	AML-M4	AML-M4Eo	AML-M4Eo	AML-M4Eo	AML-M4Eo	AML-M4Eo	AML-M4Eo	AML-M4Eo	AML-M4Eo	AML-M4Eo	AML-M4Eo	AML-M4Eo	AML-M4Eo	AML-M4Eo	AML-M4Eo	AML-M4Eo	AML-M4Eo	AML-M4Eo	AML-M4Eo	Not classifiable by FAB criteria	Not classifiable by FAB criteria	AML-M0	AML-M1	AML-M1
Cytogenetic group			t(8;21)(q22;q22)/RUNX1-RUNX1T1 ( Irrespective of additional cytogenetic abnormalities)	t(8;21)(q22;q22)/RUNX1-RUNX1T1 ( Irrespective of additional cytogenetic abnormalities)	t(8;21)(q22;q22)/RUNX1-RUNX1T1 ( Irrespective of additional cytogenetic abnormalities)	t(8;21)(q22;q22)/RUNX1-RUNX1T1 ( Irrespective of additional cytogenetic abnormalities)	t(8;21)(q22;q22)/RUNX1-RUNX1T1 ( Irrespective of additional cytogenetic abnormalities)	t(8;21)(q22;q22)/RUNX1-RUNX1T1 ( Irrespective of additional cytogenetic abnormalities)	t(8;21)(q22;q22)/RUNX1-RUNX1T1 ( Irrespective of additional cytogenetic abnormalities)	t(8;21)(q22;q22)/RUNX1-RUNX1T1 ( Irrespective of additional cytogenetic abnormalities)	t(8;21)(q22;q22)/RUNX1-RUNX1T1 ( Irrespective of additional cytogenetic abnormalities)	t(8;21)(q22;q22)/RUNX1-RUNX1T1 ( Irrespective of additional cytogenetic abnormalities)	t(8;21)(q22;q22)/RUNX1-RUNX1T1 ( Irrespective of additional cytogenetic abnormalities)	t(8;21)(q22;q22)/RUNX1-RUNX1T1 ( Irrespective of additional cytogenetic abnormalities)	t(8;21)(q22;q22)/RUNX1-RUNX1T1 ( Irrespective of additional cytogenetic abnormalities)	t(8;21)(q22;q22)/RUNX1-RUNX1T1 ( Irrespective of additional cytogenetic abnormalities)	t(8;21)(q22;q22)/RUNX1-RUNX1T1 ( Irrespective of additional cytogenetic abnormalities)	t(8;21)(q22;q22)/RUNX1-RUNX1T1 ( Irrespective of additional cytogenetic abnormalities)	t(8;21)(q22;q22)/RUNX1-RUNX1T1 ( Irrespective of additional cytogenetic abnormalities)	t(8;21)(q22;q22)/RUNX1-RUNX1T1 ( Irrespective of additional cytogenetic abnormalities)	t(8;21)(q22;q22)/RUNX1-RUNX1T1 ( Irrespective of additional cytogenetic abnormalities)	inv(16)(p13.1q22)/t(16;16)(p13.1;q22)/CBFB-MYH11 ( Irrespective of additional cytogenetic abnormalities)	inv(16)(p13.1q22)/t(16;16)(p13.1;q22)/CBFB-MYH11 ( Irrespective of additional cytogenetic abnormalities)	inv(16)(p13.1q22)/t(16;16)(p13.1;q22)/CBFB-MYH11 ( Irrespective of additional cytogenetic abnormalities)	inv(16)(p13.1q22)/t(16;16)(p13.1;q22)/CBFB-MYH11 ( Irrespective of additional cytogenetic abnormalities)	inv(16)(p13.1q22)/t(16;16)(p13.1;q22)/CBFB-MYH11 ( Irrespective of additional cytogenetic abnormalities)	inv(16)(p13.1q22)/t(16;16)(p13.1;q22)/CBFB-MYH11 ( Irrespective of additional cytogenetic abnormalities)	inv(16)(p13.1q22)/t(16;16)(p13.1;q22)/CBFB-MYH11 ( Irrespective of additional cytogenetic abnormalities)	inv(16)(p13.1q22)/t(16;16)(p13.1;q22)/CBFB-MYH11 ( Irrespective of additional cytogenetic abnormalities)	inv(16)(p13.1q22)/t(16;16)(p13.1;q22)/CBFB-MYH11 ( Irrespective of additional cytogenetic abnormalities)	inv(16)(p13.1q22)/t(16;16)(p13.1;q22)/CBFB-MYH11 ( Irrespective of additional cytogenetic abnormalities)	inv(16)(p13.1q22)/t(16;16)(p13.1;q22)/CBFB-MYH11 ( Irrespective of additional cytogenetic abnormalities)	inv(16)(p13.1q22)/t(16;16)(p13.1;q22)/CBFB-MYH11 ( Irrespective of additional cytogenetic abnormalities)	inv(16)(p13.1q22)/t(16;16)(p13.1;q22)/CBFB-MYH11 ( Irrespective of additional cytogenetic abnormalities)	inv(16)(p13.1q22)/t(16;16)(p13.1;q22)/CBFB-MYH11 ( Irrespective of additional cytogenetic abnormalities)	inv(16)(p13.1q22)/t(16;16)(p13.1;q22)/CBFB-MYH11 ( Irrespective of additional cytogenetic abnormalities)	inv(16)(p13.1q22)/t(16;16)(p13.1;q22)/CBFB-MYH11 ( Irrespective of additional cytogenetic abnormalities)	inv(16)(p13.1q22)/t(16;16)(p13.1;q22)/CBFB-MYH11 ( Irrespective of additional cytogenetic abnormalities)	inv(16)(p13.1q22)/t(16;16)(p13.1;q22)/CBFB-MYH11 ( Irrespective of additional cytogenetic abnormalities)	inv(16)(p13.1q22)/t(16;16)(p13.1;q22)/CBFB-MYH11 ( Irrespective of additional cytogenetic abnormalities)	inv(16)(p13.1q22)/t(16;16)(p13.1;q22)/CBFB-MYH11 ( Irrespective of additional cytogenetic abnormalities)	inv(16)(p13.1q22)/t(16;16)(p13.1;q22)/CBFB-MYH11 ( Irrespective of additional cytogenetic abnormalities)	inv(16)(p13.1q22)/t(16;16)(p13.1;q22)/CBFB-MYH11 ( Irrespective of additional cytogenetic abnormalities)	inv(16)(p13.1q22)/t(16;16)(p13.1;q22)/CBFB-MYH11 ( Irrespective of additional cytogenetic abnormalities)	inv(16)(p13.1q22)/t(16;16)(p13.1;q22)/CBFB-MYH11 ( Irrespective of additional cytogenetic abnormalities)	inv(16)(p13.1q22)/t(16;16)(p13.1;q22)/CBFB-MYH11 ( Irrespective of additional cytogenetic abnormalities)	Normal karyotype	Normal karyotype	Normal karyotype
NPM1																																															0	1	1
DNMT3A																																															0	0	1
FLT3-ITD																																															0	1	1
Gene	GPCR subclass	Ligand
CXCR4	Chemokine Receptor	SDF-1α {Sp: Human}, SDF-1β {Sp: Human}	7.60386	7.61015	7.54359	6.79532	6.98392	8.76424	6.43003	7.88962	7.29418	8.02974	9.42387	8.39306	8.24599	7.88127	7.81126	7.5478	7.78072	7.51682	7.5701	8.28554	7.09508	6.94682	7.52211	8.36354	6.9207	8.57162	7.33414	8.82022	7.80762	7.20062	8.22184	7.8058	7.31552	8.19567	8.39833	8.44319	8.17922	8.01796	8.20405	7.69617	6.82856	6.22651	8.12449	8.22026	9.68663	8.70439	7.20296
CD97	Adhesion Receptor		7.46531	6.89336	6.74527	5.96997	7.67421	7.13575	6.91633	6.68158	5.81718	7.07158	7.1908	7.37078	7.30953	6.4275	7.24078	7.13091	6.93026	6.88394	7.04103	6.78005	6.63908	7.1291	8.53492	8.01493	6.8809	7.07637	6.71428	6.82055	7.51669	6.80127	8.09025	7.35551	7.30796	7.73094	6.63886	6.57568	7.41163	7.60309	6.66774	7.43938	6.66982	5.95119	7.60084	7.68229	6.30412	6.29967	6.23347
PTGER4	Eicosanoids Receptor	PGD₂, PGE₂, PGF₂α, PGI₂	5.76642	6.53737	6.8701	5.81	4.88062	6.12397	5.39701	5.98945	5.0014	5.70843	5.68455	5.66731	5.66201	5.98717	6.08541	6.96578	6.1524	6.87443	5.72156	7.03994	5.59262	5.53754	5.98311	5.71894	6.69569	5.75256	5.53891	6.40602	6.49031	6.45355	6.24848	6.52938	6.24343	6.73569	5.90407	5.8313	6.94989	7.06097	6.5325	7.64219	5.91388	6.38599	6.92268	5.73518	6.00384	4.56694	4.13257
GPR183	Other lipid Receptor	7α,25-dihydroxycholesterol, Oxysterols	4.8387	4.00001	2.54186	1.93952	1.24752	5.83324	3.83461	3.41697	1.46722	1.46361	4.36325	5.34591	4.18169	4.37616	3.80503	2.92497	3.08899	2.64675	5.8052	8.1269	5.56123	4.15068	7.30408	5.99566	6.9924	6.35454	5.85098	6.98397	8.45369	6.52633	7.13604	7.44888	8.31626	7.37433	5.68702	6.62982	8.15741	7.86951	8.56644	7.14725	5.86693	6.12301	7.73088	5.77617	5.45278	4.85996	5.35483
PTGER2	Eicosanoids Receptor	PGD₂, PGE₂, PGF₂α, PGI₂	4.72625	5.133	3.61373	5.12129	5.73701	5.99059	6.43645	5.77563	5.80771	5.88965	5.75564	5.338	5.5507	6.44332	5.42145	4.99905	4.59877	4.67058	5.0731	5.6442	5.26296	5.82308	5.12379	5.70219	6.29088	5.12313	5.46772	6.14968	5.91315	5.53157	6.49464	6.05693	6.0753	6.47185	5.60318	5.3762	6.11576	6.32092	6.02642	5.72644	5.50356	5.30986	5.96402	4.44418	5.87695	3.39892	4.64673
S1PR4	Lysophospholipids Receptor	sphingosine 1-phosphate, sphingosylphosphorylcholine	5.34173	4.87189	4.74144	5.5233	6.08544	5.3839	6.23145	6.19699	5.05476	6.19551	5.74507	5.37951	5.874	5.57313	4.81093	5.02822	4.48522	4.57001	5.15272	4.20849	5.60575	6.23645	4.96914	5.44379	5.16685	6.72742	6.83624	5.03595	4.96851	4.95263	5.24408	4.93177	4.22686	4.25845	5.56962	5.91437	3.9866	3.49051	3.29136	4.7366	5.61474	5.07014	5.57514	4.79374	4.29329	2.90486	5.8204
C3AR1	Peptide Binging Receptor	C3a {Sp: Human}, C3a {Sp: Mouse}, C3a {Sp: Rat}, C5a {Sp: Human}, C5a {Sp: Mouse}, C5a {Sp: Rat}	5.09998	4.88211	1.92136	4.49996	5.6863	5.79539	5.67284	6.4171	3.50382	6.05154	5.30219	4.1484	7.28634	4.35826	5.52559	5.05215	3.03231	3.91553	6.56587	2.71226	5.03356	3.02326	3.07959	5.33389	4.18381	3.92755	3.89238	4.02006	3.78529	2.77731	4.50067	3.57304	4.89882	5.01198	5.95887	4.00936	4.56952	2.12384	3.73271	3.49524	3.92124	3.53309	5.34202	3.40008	2.10029	4.76548	3.83814
LTB4R	Eicosanoids Receptor	12R-HETE, 20-hydroxy-LTB₄, LTB₄	2.61568	2.20708	2.06605	1.78836	3.65283	2.55338	4.10355	2.71602	3.5877	3.11623	3.44353	3.55256	3.99943	3.20269	3.66663	4.30291	2.99241	3.5588	4.0688	3.48858	3.2878	4.43357	3.34077	3.9671	4.04155	3.90673	3.50512	4.11835	3.72408	3.12312	4.04712	3.94952	4.23715	3.49109	3.77702	3.67001	3.27765	3.64669	3.71795	3.56749	4.12885	4.23668	2.64332	3.31922	4.65026	3.40777	3.53088
TPRA1	Other 7TM proteins		3.83756	3.85827	3.2359	4.12216	4.13497	4.11515	4.93099	4.19477	4.7161	4.47739	4.34383	3.86574	3.74677	4.27551	3.47458	2.92635	3.21584	3.12142	3.89681	3.26542	3.59994	4.099	2.69944	3.53461	4.07212	4.27102	4.50286	3.77138	3.69307	3.23497	3.05495	3.57695	3.43371	2.11604	3.95267	3.75332	2.6648	3.04017	3.06384	2.70228	4.16414	3.70083	2.83349	2.92711	3.2872	4.17602	4.56415
LPAR2	Lysophospholipids Receptor	LPA	5.1577	4.03746	5.54595	2.86102	3.76738	5.2089	3.779	4.25716	4.87032	3.96637	4.99198	4.95472	3.54736	4.27081	5.25506	5.55744	4.56218	5.35453	4.32745	3.77163	3.56806	3.45201	5.09536	4.58751	3.52886	3.71297	3.26021	4.14187	4.25715	4.3486	4.76871	3.29997	3.79647	4.69167	3.75188	3.35584	4.18874	4.42216	4.22725	4.17561	3.30583	3.44298	3.72574	4.22847	2.71042	2.93795	3.67231
LTB4R2	Eicosanoids Receptor	12-hydroxyheptadecatrienoic acid, 12R-HETE, 12S-HETE, 12S-HPETE, 15S-HETE, 20-hydroxy-LTB₄, LTB₄	2.16146	2.30271	1.76309	2.06804	3.60466	1.88539	3.13102	2.23552	2.95346	2.7107	3.02706	3.13802	3.18959	2.87474	3.18911	3.76089	2.75537	3.42817	3.38913	3.75923	3.52286	4.57864	3.13732	3.62824	4.03646	3.97704	3.83201	4.04241	4.05122	3.34982	3.94092	4.27547	4.31674	3.43659	3.49525	3.9114	3.03751	3.64111	3.34622	3.54978	3.92269	4.56758	2.33415	3.19733	3.96479	2.44462	3.32419
GPR107	Other 7TM proteins	neuronostatin {Sp: Human, Pig}	3.53616	3.56262	3.52028	3.3165	3.48019	3.50415	3.15971	3.33489	3.44084	3.63528	3.40262	3.47589	3.43806	3.35942	3.2854	3.06557	3.225	3.00563	2.79999	3.28072	3.47328	3.63735	3.00916	3.52036	3.77896	3.57138	3.10365	3.50807	3.26408	3.2323	3.40833	3.29788	3.14061	3.27148	3.4973	3.42073	2.83913	3.10374	3.27614	3.07779	3.22553	3.32568	3.43645	3.59262	3.04234	3.19901	3.41645
CYSLTR1	Eicosanoids Receptor	LTC₄, LTD₄, LTE₄	3.06454	3.68086	1.71565	3.91573	3.87878	2.68737	3.44961	4.15123	2.80344	3.05503	2.97259	3.15072	2.95117	3.51875	2.57744	2.21557	2.73229	2.41057	2.55072	4.21172	3.76107	4.69331	2.79949	4.02786	4.03634	4.59906	3.52563	3.6563	2.56968	3.81909	3.11246	3.9299	3.81194	2.57736	4.17368	3.89531	3.35129	2.74837	3.33466	3.27384	3.79838	4.25415	3.75317	3.21691	3.36977	2.93664	3.67994
TAPT1	Other 7TM proteins		3.15833	3.3618	4.50965	3.25842	3.25053	3.86285	2.92623	3.27539	3.24458	3.21328	3.11054	3.47875	3.51742	3.3196	3.91455	3.57352	3.78308	3.26057	2.65286	3.44026	3.13899	2.79967	4.35125	3.14457	3.07511	3.19127	2.86666	3.41302	3.26987	3.2971	3.01697	2.76812	3.22461	3.29419	3.18294	2.9764	3.97273	3.05467	4.17586	3.12069	2.80544	3.24011	3.75492	3.03397	3.03658	3.11776	2.89807
OPN3	Class A Orphans		3.02884	3.05509	1.71588	2.96125	3.30669	2.68793	2.86264	3.14808	3.80418	3.34048	3.53374	2.75457	3.10603	3.4096	1.68842	1.94227	2.53107	2.31687	2.04422	3.31864	3.36477	3.31935	2.39736	3.29436	3.30141	3.95852	3.74617	3.55277	2.84838	3.02392	3.0845	3.90835	3.95852	2.3904	3.59004	2.77677	2.73734	3.15058	2.70626	2.7528	3.64398	4.12362	2.46381	3.17928	2.78642	2.70472	3.656
P2RY11	Purin receptor cluster Receptor	ATP, UTP	2.9408	4.50796	3.16527	3.71222	2.32952	3.93813	2.46902	2.87151	3.89813	3.11505	3.51878	2.85576	2.93853	2.87143	2.26938	2.57572	2.45825	2.24366	2.74198	3.25791	2.77342	2.24804	3.77868	2.31749	2.47283	3.08472	3.26999	3.36814	3.10524	3.24635	2.46459	2.87846	2.67361	1.79115	2.64845	2.76106	2.58321	2.92076	2.60191	2.67708	2.45087	2.53862	3.62574	3.42057	3.4821	2.45992	2.67248
GPR137	Other 7TM proteins		2.28037	2.17388	1.79631	2.0591	2.43247	2.38038	2.47341	2.19242	2.45265	2.72386	2.16631	2.30313	1.9756	2.00553	1.37788	1.63997	2.03307	2.32096	1.65942	1.97775	2.10751	2.37814	1.78437	2.42427	2.5713	2.75006	2.71263	2.47869	2.55358	2.07596	2.29253	2.37035	2.12076	1.75015	2.31798	2.04947	1.88822	2.37158	1.71742	2.05346	2.43028	2.27933	2.10697	1.99501	2.01843	2.92693	3.07632
GNRHR2	Peptide Binging Receptor	GnRH I {Sp: Human, Mouse, Rat}, GnRH II {Sp: Human}	2.33462	2.38016	1.14123	2.6009	2.45119	2.6471	2.24607	2.49818	2.84023	2.34974	2.24177	1.86067	2.17306	2.46157	1.35649	1.27006	2.02991	1.6598	1.21952	1.89586	2.37532	2.03451	1.17665	2.04372	2.12818	2.31181	2.48918	2.24994	1.5739	2.22335	1.6419	1.78064	1.55442	1.05524	2.2043	2.31069	1.58767	1.29528	1.4081	1.47934	1.77652	1.77048	1.41857	2.11146	2.116	2.59709	2.89634
XPR1	Other 7TM proteins		2.0879	2.02588	1.86329	2.33568	1.76029	1.93758	1.5382	1.94132	1.72902	1.76897	1.92853	1.65794	1.88784	2.0145	1.96099	1.65721	1.65353	1.51463	1.92682	1.66591	2.067	2.26535	1.63113	1.93645	2.26103	2.27673	1.86776	1.88442	1.29061	1.73693	1.96613	1.93753	1.85856	1.80033	2.35437	2.13748	1.46923	1.32101	1.73755	1.53967	2.0604	1.99152	2.21192	1.87149	1.64308	1.8092	1.98798
EMR2	Adhesion Receptor		2.75876	2.41461	3.31912	3.14885	3.09778	4.35041	1.97835	3.3925	2.67753	2.7465	3.27112	3.32697	1.64554	3.3435	2.4935	1.99358	3.12288	2.12759	2.86565	4.08883	4.49976	4.91639	4.22127	4.50526	4.59651	4.00669	3.91415	4.38512	3.3121	4.62903	4.28921	3.79702	2.98478	3.0562	4.57118	4.33578	2.74215	3.01306	2.15344	3.49185	4.07077	3.71065	4.60837	4.12211	4.5891	2.90381	3.25448
ADORA2A	Adenosine receptors	adenosine	2.00064	1.85334	2.70202	1.48068	0.885754	4.70655	2.47614	1.66267	1.23619	1.93869	2.13819	3.8211	3.97102	2.7312	4.65521	3.49039	1.98474	3.08662	4.96094	2.9365	3.08405	2.43966	4.70593	1.76421	2.832	2.35185	2.01942	3.01149	4.42992	3.76167	5.17419	2.67706	4.54328	4.73559	1.8572	3.39735	4.18564	3.10586	4.5532	3.1892	2.72	3.27059	5.22387	2.7805	1.39	1.40798	1.394
GPR160	Class A Orphans		3.23265	1.64625	2.4763	1.30571	1.32061	2.678	5.70269	3.14862	1.7026	4.09455	4.60961	4.08855	5.60706	3.99136	5.25932	5.67493	3.04796	4.75543	5.14666	3.35529	3.23353	3.35379	1.72752	3.15529	3.0969	2.2944	2.99948	3.83271	3.17355	1.74053	3.46633	2.55569	4.88653	4.05717	2.05755	2.87668	4.59574	3.94407	3.9561	2.29131	3.38007	4.09231	1.55941	1.52645	1.44992	3.23224	2.32106
ADRB2	Amine Receptor	(-)-adrenaline, (-)-noradrenaline	1.92495	2.17297	0.987481	1.39462	0.863217	1.84017	1.79881	1.70191	1.28392	1.8917	1.83906	2.57431	2.67935	2.27536	2.24742	2.30587	2.06801	2.14555	2.90824	1.75098	2.03762	3.99053	1.51387	2.84249	3.79443	3.57128	2.2034	3.09021	2.66078	1.78773	2.59522	3.00019	2.52122	3.19989	2.84188	2.1261	2.96347	3.53463	3.54197	3.61546	3.14985	3.82952	2.67954	1.95502	4.88307	4.68238	3.24236
P2RY1	Purin receptor cluster Receptor	ADP, ATP	2.85022	3.16529	3.7091	2.60539	2.1449	2.47193	0.904765	2.52062	3.05397	1.71662	3.01552	2.31024	2.39562	2.97236	3.822	2.75477	4.10791	2.90725	2.35872	3.18684	3.84283	1.26225	4.06885	2.76263	0.878294	1.92065	1.89735	2.28304	2.36788	4.68862	2.71382	2.1873	1.60032	2.4569	3.12984	2.88979	2.82925	2.66644	2.91418	3.0238	1.96445	1.98317	2.76482	3.65296	1.51364	1.59185	1.5018
GPR132	Purin receptor cluster Receptor	(lyso)phospholipid mediators, protons	0.470344	0.579943	0.980274	1.0706	1.41884	3.56445	1.91391	1.55989	0.864152	1.12161	1.7649	2.31042	3.35959	1.50017	2.29304	1.40844	0.940753	0.869974	4.19157	1.21283	2.06085	2.70734	2.48661	1.96736	2.29897	2.91144	1.40628	1.68281	3.41284	1.5108	3.41038	1.28011	2.49529	1.60362	1.64145	1.90595	1.71597	1.28842	2.60719	1.47949	2.30179	1.90028	3.30114	1.24996	1.32087	1.24181	1.88632
GPR35	Purin receptor cluster Receptor	2-oleoyl-LPA, kynurenic acid	0.346883	1.08949	0.777451	0.608667	1.19715	2.17896	0.927115	1.09826	1.22793	0.875371	1.04179	1.44806	1.01605	1.06966	1.35254	0.485283	1.21156	0.677296	2.03499	2.10656	1.843	2.24747	3.00316	1.80708	1.38712	2.23401	1.99755	1.94493	2.92954	2.2244	3.03434	1.86254	2.28118	1.64451	1.72188	1.82351	2.06139	2.1969	2.95228	1.78795	1.74785	2.02919	3.22828	1.67157	1.24015	1.31348	1.48522
GPR109B	Purin receptor cluster Receptor	3-hydroxyoctanoic acid	1.81318	1.29744	1.97937	2.34068	1.4762	3.15832	2.50472	1.74435	1.13901	3.31582	4.31913	4.69458	2.11543	2.89949	3.97647	3.81571	2.03512	3.35975	2.6183	4.86537	1.55695	2.61773	2.37953	2.18107	3.96621	1.65367	2.27801	2.92371	5.26226	1.17164	4.29055	3.07709	4.53379	5.38843	1.60832	1.0067	5.19551	4.9516	4.27506	5.53713	3.93198	2.93147	4.33189	1.10382	2.68951	4.94845	3.55194
GPR109A	Purin receptor cluster Receptor	β-D-hydroxybutyric acid	1.72367	1.15882	1.89121	2.33163	1.12209	2.5069	2.09326	1.52698	1.51631	2.64223	3.76033	3.72362	1.94152	2.54165	3.86357	3.48483	1.58968	3.07821	1.95717	4.11188	1.73157	2.65537	2.23773	2.32721	3.22293	2.45209	2.20658	2.82469	4.83753	1.20534	3.65549	3.29872	4.46008	5.14206	1.61451	1.1867	4.70667	4.82411	4.26971	5.45919	3.55647	2.74131	4.51675	0.921421	2.30557	4.75089	3.77983
OXER1	Eicosanoids Receptor	5-oxo-15-HETE, 5-oxo-C20:3, 5-oxo-ETE, 5-oxo-ODE, 5S-HETE, 5S-HPETE	1.4986	1.1482	1.03592	1.92849	1.52554	1.52672	1.05322	1.04643	2.44502	1.06899	2.04249	0.569588	0.566474	2.10243	0.828989	1.02957	1.1968	1.55341	1.38311	1.95899	2.41104	1.79288	1.75093	3.24705	2.18273	2.8648	2.5754	2.8323	2.64486	1.80206	2.92735	2.24343	2.12354	1.81069	1.86089	2.01037	1.54885	2.5766	2.39137	2.09048	2.74155	2.67912	1.71084	1.89505	1.66273	1.95449	1.50219
GPR97	Adhesion Receptor		3.66114	1.60003	3.43979	3.07111	2.41839	4.60147	3.64396	3.25167	3.19855	4.76579	4.67371	5.13663	5.78643	4.44803	6.57437	6.24854	4.10138	5.98872	6.27717	3.05554	3.44008	1.33518	2.10881	3.3741	2.05602	1.45437	2.63811	3.12282	3.2624	0.631477	4.00647	2.00697	4.78825	4.48908	2.2026	2.88922	4.38954	3.63096	2.73744	3.01118	3.38389	4.1016	2.62926	1.88547	2.42047	2.00281	2.77817
EMR1	Adhesion Receptor		0.336089	1.18552	0.307965	2.17634	0.525247	2.99074	0.720664	2.09748	0.723227	2.07046	2.23785	1.9919	1.82205	2.20023	1.1899	0.824548	1.38885	2.40395	2.42612	2.21941	2.5264	4.22967	2.64385	1.50368	2.90857	1.02674	2.31475	2.71434	2.01961	2.07044	2.33601	1.52278	2.81806	2.41329	2.70442	2.79698	1.22107	2.22411	1.49266	0.950491	3.42378	2.52451	1.7548	0.937585	4.15914	4.65117	6.21124
GPR162	Class A Orphans		1.05266	1.98198	1.00285	2.51686	4.2374	2.83696	3.88568	2.60612	1.69212	3.46507	2.84017	3.24677	2.91299	2.5414	1.57431	2.61149	2.63677	2.93414	2.7994	1.80363	3.35883	4.49866	1.92127	4.24906	3.83904	3.71938	2.97455	2.62388	2.66671	2.29635	3.3154	3.25628	3.04771	3.14335	3.83772	3.47591	1.40374	3.00943	1.30568	3.17736	4.60715	2.83276	2.53426	2.55343	2.24059	3.05587	2.37894
FPR1	Peptide Binging Receptor	annexin I {Sp: Human}, annexin I {Sp: Mouse}, annexin I {Sp: Rat}, cathepsin G {Sp: Human}, cathepsin G {Sp: Mouse}, cathepsin G {Sp: Rat}	2.68631	0.827941	1.10521	1.7876	0.268243	4.056	4.33402	3.07184	1.91566	4.19515	5.41091	5.81886	5.54227	4.65261	5.75432	3.85655	2.88424	5.21369	5.41364	2.01342	5.47508	7.45319	5.63572	6.4471	7.71391	4.68974	5.66652	4.84646	4.31235	3.08482	7.45039	5.36731	5.94614	6.11232	6.36121	5.0115	4.77059	5.50529	5.52936	5.28454	6.05036	5.33078	5.44915	4.2015	2.90901	1.36514	2.22512
PTAFR	Lysophospholipids Receptor	mc-PAF, PAF	1.57082	0.608582	0.630471	0.924184	0.677459	2.87998	3.48072	1.65172	1.68014	2.17221	3.6612	3.27384	3.80976	3.58013	3.94408	2.7565	1.84441	2.6323	4.40102	3.09637	4.28564	5.34837	3.68254	4.04491	5.50455	3.04415	4.04981	4.51475	4.30047	2.42146	5.41488	4.53555	5.84352	5.27195	3.35359	4.13355	4.78746	4.88495	5.00307	3.63565	4.63419	4.90068	2.91352	1.98478	2.51195	0.367908	1.04858
OPRL1	Peptide Binging Receptor	nociceptin/orphanin FQ {Sp: Human, Mouse, Rat}	0.723716	1.4776	0.609121	1.60397	2.17705	1.16238	2.99181	2.30802	1.63178	2.33735	2.35703	2.02682	2.27543	2.22761	0.63331	1.3664	1.02959	1.39511	1.44024	1.47175	1.91815	2.86466	0.794628	2.61739	3.03003	2.63133	2.87496	2.23546	1.76362	1.41154	1.81929	1.89204	2.44496	1.12619	2.30558	1.92126	0.934713	1.64824	0.622387	1.13664	2.25575	2.60173	0.847235	1.30071	1.72276	1.30374	2.43129
C5AR1	Peptide Binging Receptor	C3a {Sp: Human}, C3a {Sp: Mouse}, C3a {Sp: Rat}, C5a {Sp: Human}, C5a {Sp: Mouse}, C5a {Sp: Rat}	3.71039	1.03844	2.36813	2.17837	1.38385	4.7295	5.83016	2.87378	2.6978	3.9332	5.91921	6.27698	5.89932	4.66358	6.43259	5.68232	3.99589	5.82903	5.91045	3.17357	5.04478	6.33607	6.22722	4.80836	6.97586	3.09154	4.54924	5.21565	4.66271	3.72761	6.75496	5.42679	7.28406	7.80348	4.80555	5.45025	5.52786	6.182	5.93512	5.40971	5.80735	4.67295	5.70632	4.55601	3.55862	0.211299	0.989829
GPR125	Adhesion Receptor		3.06833	3.57815	2.16798	3.83736	2.83313	2.9488	2.31383	3.11198	3.68034	2.90788	2.91466	2.33546	2.45235	3.33836	1.39473	1.43495	2.33703	2.002	1.83368	2.44188	2.12332	1.50742	1.22819	2.17259	2.14078	1.30299	2.25408	2.8038	1.79816	2.26217	1.36154	2.29186	1.55737	0.753476	1.83848	1.75017	1.68691	1.43237	0.996165	0.999177	0.871181	2.11446	1.94322	0.337243	2.4719	3.33177	3.35067
P2RY2	Purin receptor cluster Receptor	ATP, UTP	3.07347	0.916163	2.22172	2.297	2.47605	1.80397	3.42623	1.73332	1.89001	3.4349	4.1094	1.72502	3.40149	2.36857	4.60657	4.31345	2.40647	2.97128	4.54042	3.32832	2.46407	3.36467	1.64373	3.58182	3.68608	2.82092	3.04324	4.02811	3.08755	0.825631	3.19543	3.34405	4.23291	3.479	2.93657	3.29537	4.05534	3.99276	4.25102	2.43091	3.92271	4.034	2.99588	1.88001	0.599327	2.88793	1.34958
HRH2	Amine Receptor	histamine	0.476444	0.819922	0.520407	0.612777	1.57133	0.73914	1.89698	1.04068	0.163215	1.82289	2.19724	2.72648	2.41519	1.73923	2.60414	2.74953	0.896171	2.61326	1.64652	2.22919	2.02966	3.75265	1.304	3.52229	3.88351	2.57166	2.54127	2.48751	2.31781	0.969646	2.69896	2.67857	2.91898	2.49011	3.18628	2.86835	2.39123	2.93345	2.34609	2.07105	3.22379	3.21728	1.62663	1.8802	1.09907	1.59206	1.80264
CCRL2	Chemokine Receptor	CCL19 {Sp: Human}, CCL19 {Sp: Mouse}	1.98992	0.843188	1.02635	1.23592	1.17112	1.96262	1.16621	1.70471	1.22384	1.61913	1.36707	1.62929	1.73086	1.25922	1.57298	1.19264	0.97089	1.11486	2.26857	1.31303	1.45571	2.38916	2.52579	1.44622	1.82824	1.765	1.51578	1.59946	2.47541	1.28463	2.68344	0.759795	1.88647	2.06729	1.78874	2.9603	1.6792	1.61294	1.92088	2.12146	2.10483	1.71006	2.50399	1.17314	1.06578	0.287661	0.650507
GPR114	Adhesion Receptor		0.385276	0.424567	0.0441563	1.00183	0.369014	0.774933	0.516661	0.887471	0.548683	0.477688	1.0657	1.19389	0.362633	1.45706	0.0797433	0.163628	0.649514	0.203314	0.364247	2.55679	2.12533	3.4973	1.34205	1.95135	3.10532	3.70161	2.75823	3.38806	2.36017	2.50871	1.3779	2.52587	1.84424	0.538429	2.03351	3.01341	1.68929	1.90707	0.987408	1.74942	2.30145	2.92414	1.82823	2.01857	3.75653	4.05585	4.5005
CCR1	Chemokine Receptor	CCL13 {Sp: Human}, CCL14 {Sp: Human}, CCL15 {Sp: Human}, CCL16 {Sp: Human}, CCL23 {Sp: Human}, CCL3 {Sp: Rat}, CCL3 {Sp: Human}, CCL3 {Sp: Mouse}, CCL4 {Sp: Mouse}, CCL4 {Sp: Rat}, CCL4 {Sp: Human}, CCL5 {Sp: Human}, CCL5 {Sp: Mouse, Rat}, CCL7 {Sp: Mouse}, CCL7 {Sp: Rat}, CCL7 {Sp: Human}, CCL8 {Sp: Human}, CCL8 {Sp: Mouse}	1.33448	0.361387	0.722422	1.37931	0.540444	2.15787	1.76171	0.734508	0.565334	1.68153	1.31327	3.32808	3.49282	1.78721	2.85595	0.885379	1.25355	0.612211	2.58111	2.20166	3.50412	5.24788	4.37838	3.0612	4.92287	3.06063	3.00555	3.44076	3.79996	2.62076	4.52448	3.33572	4.52219	5.6147	3.01846	2.97488	4.26021	4.05599	4.65455	3.23885	4.53011	3.06579	2.94848	2.38036	1.78876	0.313942	0.566971
SUCNR1	Purin receptor cluster Receptor	succinic acid	3.03131	2.32731	2.95981	1.54021	3.11302	4.08085	2.83977	3.03012	3.67234	2.20254	3.87438	2.90175	4.75416	3.75269	5.43437	4.60155	4.092	2.69818	4.78868	2.76487	2.90858	1.13042	3.07306	3.86736	0.81423	2.16051	3.14485	3.76168	2.67735	2.9393	3.41782	1.91591	3.89391	3.45789	3.80665	2.38948	4.65975	3.05439	3.54252	3.90706	2.58035	2.70133	5.47038	1.70391	4.73717	3.33763	2.5866
OR2W3	Olfactory Receptor		2.06184	1.9994	2.9049	1.87918	1.56699	1.93484	1.27107	2.23888	1.75678	1.0733	1.56841	1.09186	1.85614	2.95208	1.90412	1.30529	1.95542	1.66375	1.61192	2.83314	3.4146	1.16306	2.70397	2.85799	1.19022	3.55928	3.04151	2.41882	2.25567	3.55825	1.6914	2.08176	0.955224	1.81593	2.55161	3.43273	1.67042	1.67308	1.52832	2.99991	1.59122	2.69533	2.63884	3.60923	1.27911	0.700813	2.07622
LPHN1	Adhesion Receptor		0.929193	1.40436	1.09684	1.33865	1.77506	1.08598	0.978518	1.01119	1.74271	1.03592	1.11129	1.42224	0.891948	1.34751	0.610606	0.874427	1.14082	1.57149	0.987721	1.26392	1.35179	1.21324	1.34018	1.94464	0.692338	1.38142	1.79162	1.40733	1.21873	1.44203	1.24185	1.18186	1.33309	0.957068	1.8413	1.41687	1.09995	2.15246	0.720681	1.13792	1.65934	1.08229	1.25332	1.23178	2.34213	1.30413	0.978547
GPR174	Purin receptor cluster Receptor	lysophosphatidylserine	3.22046	2.79342	3.71567	2.65841	1.81758	1.70605	1.05159	2.80355	2.32055	1.38252	1.11738	2.28623	2.09369	2.11076	1.72137	1.95264	2.591	2.62016	0.498016	3.87469	3.52038	1.69913	4.07374	3.49899	0.91278	3.06982	2.63609	3.12415	2.81492	5.01178	2.86912	2.7146	2.18859	2.57694	4.08883	2.95887	3.78385	2.22403	3.24276	4.0551	2.50709	2.33582	3.30141	4.04213	3.51339	2.55396	3.22572
F2R	Protease-activated	thrombin {Sp: Human}, thrombin {Sp: Mouse}, thrombin {Sp: Rat}	3.54045	2.67722	1.16044	4.36377	2.08944	3.41531	0.56469	3.507	2.66345	2.72025	1.74431	1.42698	2.43325	3.3311	2.52294	0.891435	1.7991	0.72111	0.974103	1.98682	2.71383	1.75271	2.65189	2.27593	1.20072	1.69783	2.30783	2.49106	1.33029	2.62561	1.90557	1.49427	0.948833	1.03421	2.52135	5.38982	1.21723	1.11303	2.88686	1.0854	2.24796	0.944446	2.53881	2.44867	1.83975	2.10303	2.43157
GPR124	Adhesion Receptor		4.60129	4.43434	2.63349	4.86121	2.04188	0.76573	1.83568	4.25107	3.0296	4.76876	1.20702	2.75474	4.0894	2.28437	2.14321	4.48764	1.67043	3.78792	4.1523	3.49443	2.40511	3.44939	1.78612	2.90199	5.3371	1.09932	2.10875	3.94223	3.0382	1.7337	1.60114	3.7007	3.32673	2.93481	2.76519	4.2731	3.50059	3.41241	1.74404	1.37958	2.84541	2.79232	1.74274	1.69106	2.44713	0.293476	0.450443
GPR141	Class A Orphans		2.42016	1.27447	0.486436	2.74188	1.56474	1.51751	2.86034	2.07683	1.86441	2.77996	3.13982	2.58686	4.0473	3.5739	2.53079	3.48269	2.41886	2.8683	3.29461	2.15269	3.081	3.92139	1.69104	2.84921	2.96579	2.18909	2.09673	2.5488	2.04464	3.99753	2.53666	2.06846	3.44819	2.26414	2.4905	3.51525	2.25311	2.29595	1.35554	2.03705	2.89277	3.55064	1.45041	1.47492	0.990163	0.570958	0.967633
P2RY13	Purin receptor cluster Receptor	ADP, ATP	2.08431	1.92343	1.05163	1.59263	2.35688	2.66833	3.89975	3.43049	2.17588	3.51166	3.91734	4.14061	5.42334	3.84275	4.64529	5.24512	3.52309	5.00831	4.67873	1.87408	3.11501	4.9753	2.52217	4.59381	4.32724	3.1301	2.97473	4.13348	3.29476	1.92039	3.30995	3.3326	4.00518	5.3249	4.28956	3.37384	3.57729	4.37244	3.23339	4.08569	4.46037	4.35387	1.1406	1.51804	3.27747	0.115166	0.604394
GPR56	Adhesion Receptor		1.5012	0.997639	0.901649	2.36967	1.50373	1.80225	1.04267	1.08366	1.16181	1.33207	1.4031	2.54193	1.33544	1.34668	0.840258	0.683427	1.8726	0.85449	1.43208	1.58071	1.95132	1.38685	1.96062	1.40128	1.73976	2.0898	2.01189	2.31903	1.0378	1.90337	1.79938	1.0076	0.594482	0.350294	1.96457	1.92824	0.833173	0.814706	0.451594	0.739805	1.28068	1.43472	1.09096	1.75071	2.83155	1.01802	3.56898
LPAR6	Lysophospholipids Receptor	LPA	4.65561	5.76515	4.98999	3.61153	4.79389	3.64588	3.63686	5.63793	4.19421	3.61575	3.48096	5.45435	4.20792	3.55401	3.41383	3.81337	4.37424	3.52504	2.51783	4.28509	3.51679	5.2733	3.38467	4.15021	5.40974	3.31885	3.40176	4.02216	3.48495	3.82043	2.72786	3.7316	2.68879	4.18158	4.66808	3.67581	3.94045	3.28126	4.8502	3.32574	4.04167	3.84354	3.23872	3.51691	1.19142	0.271091	1.69029
GPR75	Class A Orphans	CCL5 {Sp: Human}	1.79754	2.15249	0.73041	1.68945	1.64402	2.3463	0.663226	1.38959	1.78556	1.27302	1.9098	1.42688	1.27063	1.72658	1.00917	0.918898	1.25861	0.799096	1.82962	1.31754	1.18744	0.727703	1.37389	0.991993	1.04234	1.00044	0.869311	1.23962	1.07607	1.51336	0.909589	1.34306	0.965589	0.465828	1.02548	1.23939	0.799958	0.912811	1.13464	1.01796	0.993566	1.07814	1.81649	1.35675	1.56333	0.561135	1.23265
GPR137B	Other 7TM proteins		1.437	0.789203	1.95932	1.43553	1.42867	1.52397	1.15758	0.896024	1.21514	0.859111	1.18112	1.94688	0.833433	1.96357	1.85665	1.19738	1.5859	1.17822	1.58411	1.03333	1.41767	2.35364	1.47539	1.12414	2.00362	1.02757	1.2041	1.37932	1.33428	1.23764	1.17873	0.892912	1.26989	1.5423	1.75046	1.41546	1.81577	1.27881	1.76735	0.88049	1.22056	1.35828	1.38843	0.962793	1.27913	1.18269	1.22942
PTGIR	Eicosanoids Receptor	PGD₂, PGE₂, PGF₂α, PGI₂	2.5773	2.446	4.4031	3.751	3.33533	3.85458	2.35989	0.941369	4.46574	4.22989	2.85573	4.00552	3.06358	3.1755	3.37941	2.63652	3.76563	3.51008	3.25195	2.37481	3.20397	3.73438	3.0021	3.48048	4.83379	3.05276	4.03724	2.96124	3.18747	2.68768	4.05149	3.45828	2.94533	2.28515	3.71071	4.55876	1.96216	3.63736	2.48939	3.14837	4.25733	3.49197	2.89336	2.8726	0.301131	0.119874	0.283341
GABBR1	Class C	GABA	2.01238	0.715454	2.42788	3.60946	0.582171	1.02284	0.365827	1.25095	0.807099	1.78376	0.516429	2.18049	1.59543	1.08617	1.18042	0.942271	3.0162	4.321	0.741566	0.478713	2.45806	1.82633	2.60882	2.44322	1.48777	2.02927	0.571065	0.58376	2.10204	1.27496	4.22893	2.1811	0.997921	3.94803	2.39327	3.62258	0.415164	0.958939	0.626832	1.22642	3.75478	3.5586	2.68982	2.05072	1.65575	0.260592	0.185334
PTH2R	Class B Receptor (peptide)	PTH {Sp: Human}, PTH {Sp: Rat}, PTH {Sp: Mouse}, PTHrP-(1-36) {Sp: Human}, TIP39 {Sp: Human, Bovine}, TIP39 {Sp: Mouse, Rat}	2.71739	3.19218	2.20668	2.41298	2.41935	2.03351	0.250477	3.15003	2.78424	2.33986	3.31489	2.01656	3.11691	2.63037	2.13971	3.56025	2.40858	2.45252	3.1576	2.70036	2.86319	1.91359	2.19005	2.32416	2.49664	2.26226	2.53324	2.37126	1.91914	2.81447	2.22023	2.10716	3.14377	1.74426	2.33873	3.51375	2.50099	2.02237	1.76388	2.00233	2.04642	2.73677	1.88513	2.3327	1.45138	1.09676	2.08144
ADORA2B	Adenosine receptors	adenosine	1.17324	1.23565	1.25042	1.85389	0.143929	1.66492	0.780848	0.722545	0.649229	1.86835	0.896985	1.3012	1.1539	1.26791	0.949759	0.68955	0.982079	0.961505	2.7406	1.07646	2.30665	2.71261	1.18316	1.08046	2.21855	0.753836	1.6673	1.29296	1.81317	1.59591	1.70118	1.623	1.68725	1.05458	2.10138	2.7177	0.892065	1.76795	1.53344	0.843003	2.26838	2.10728	1.00423	1.11493	1.10058	1.18229	0.456827
GPR27	Class A Orphans		0.62083	0	0.03644	0.101395	1.42296	0.437654	0.689272	0.293406	0	0.00253691	0.172846	0.838	0.641685	1.04878	0.808929	0.723034	1.31996	2.07657	3.1843	2.91637	1.68118	2.56985	2.57625	2.70909	2.46855	2.06808	3.13947	3.53802	2.10512	0.487425	3.36164	1.99865	2.99264	0.930397	1.04527	0.202888	2.8457	3.29854	1.86642	1.28445	3.70118	3.06224	0.313664	0.752338	2.31707	2.94981	4.20268
CYSLTR2	Eicosanoids Receptor	LTC₄, LTD₄, LTE₄	2.76462	1.09014	2.12907	3.74045	4.23947	3.84179	1.08826	3.07754	4.11275	3.79819	2.99435	3.51877	3.8875	2.7672	1.91717	2.17984	4.29631	1.44328	2.84189	0.99237	1.72116	2.02962	1.25272	2.52263	0.438783	1.23364	1.60703	1.1558	1.11989	1.00674	1.29954	1.27319	1.63656	0.874002	1.54286	1.78681	0.856006	0.416818	0.918882	1.43032	1.13463	0.771902	1.85993	1.14992	0.589236	1.88155	1.0454
CXCR7	Chemokine Receptor	CXCL11 {Sp: Human}, SDF-1α {Sp: Human}	3.5836	3.03882	2.87061	3.9755	0.606442	3.13581	1.14232	2.53464	2.21102	2.65331	2.77206	1.56377	1.75776	3.0059	2.53206	2.14414	2.96088	2.13377	3.5184	2.43656	3.15496	2.85483	3.19865	4.08937	2.70499	4.43871	3.54275	3.49898	3.74936	3.15542	2.97859	2.60889	3.16644	2.64104	3.64061	5.14567	1.45104	3.46187	3.35753	3.17616	3.45587	3.18635	2.74874	3.81024	0.213391	0.0247452	0.691382
FZD1	Frizzled	Wnt-1 {Sp: Human}, Wnt-2 {Sp: Human}, Wnt-3a {Sp: Human}, Wnt-5a {Sp: Human}, Wnt-7b {Sp: Human}	0.531259	0.280315	0.950386	0.557631	1.07278	1.68976	1.62731	1.09098	2.02911	1.25866	1.59035	1.51086	1.80188	1.11179	1.79745	1.26549	1.94123	0.787424	1.18696	0.517084	1.38449	2.15153	0.829874	1.06615	1.58379	0.98863	1.0611	0.787332	0.999307	0.24184	0.384835	1.20334	1.13494	0.458193	0.602096	0.288772	0.320901	0.844281	0.661157	0.322494	0.652638	1.65611	0.288725	0.195637	0.422082	2.00199	1.12341
GPR65	Purin receptor cluster Receptor	Protons	1.31848	2.26794	0.719341	1.31276	0.705005	2.63749	1.50206	1.93058	1.33768	0.657814	2.07405	2.7284	2.43278	1.7912	2.201	0.896419	1.38066	1.60668	2.28048	2.3882	1.93006	3.07029	1.86359	1.71179	3.38227	1.92977	1.46825	2.24296	2.08933	1.8466	1.77846	0.948803	2.73609	2.41463	2.06507	1.32741	2.64389	2.23764	2.1636	2.13585	2.08246	2.0075	1.7541	1.58975	0.710949	0.0530974	0.675617
CCR7	Chemokine Receptor	CCL19 {Sp: Human}, CCL19 {Sp: Mouse}, CCL21 {Sp: Human}	1.85986	1.85762	2.46804	3.05558	1.25653	4.31572	0.75867	2.83934	1.59006	1.19223	0.905335	3.51782	2.50181	1.61563	1.64122	1.68029	1.98564	2.40362	3.67527	1.00499	2.98849	1.53624	1.66884	1.99274	1.21801	2.66589	1.5285	2.38004	2.43278	2.36652	1.57001	0.880748	0.992558	0.896582	1.79035	1.62023	1.04328	0.858252	1.5971	1.57393	1.24261	1.23185	2.70539	1.57101	0.703411	0.146447	0.56511
TAS2R14	Taste 2 Receptor		1.44014	1.48289	0.393636	1.34368	1.26914	1.73356	1.4789	1.43132	1.39928	0.388652	0.990715	1.36923	0.945166	1.07635	0.210189	0.576329	1.14518	0.639538	0.545642	1.06818	1.08412	1.4672	0.577277	1.23801	1.48632	1.79962	1.83496	1.80904	0.997256	1.76582	1.09246	1.1029	0.808492	0.467509	1.49265	0.959377	0.616584	0.78323	0.232354	1.23111	1.72883	0.868963	0.567078	1.44934	1.95505	1.50675	1.76363
S1PR1	Lysophospholipids Receptor	sphingosine 1-phosphate, sphingosylphosphorylcholine	4.27152	3.68403	3.21621	4.43971	2.00997	4.82419	0.939121	3.06843	2.8739	1.13718	1.37913	2.56929	2.88476	3.46826	3.4654	1.97524	4.60788	2.179	3.75787	3.79945	5.36042	0.862019	5.17587	1.88767	0.787533	2.85032	2.913	2.09094	2.75677	5.26643	3.0705	1.26673	0.927411	2.53227	3.01344	4.20435	3.34912	1.51151	2.44588	3.74384	1.2367	1.73003	4.36382	3.83119	0.190096	0.854554	1.71235
GPR77	Peptide Binging Receptor		3.01013	0.875261	0.76057	4.29722	3.85197	1.62132	2.64293	3.6525	2.0675	3.35661	2.94046	3.32249	3.53667	2.60689	3.27066	3.35785	2.90785	2.59073	3.57297	1.46713	2.40205	3.25089	3.65648	2.19098	2.0828	1.45128	1.58097	1.92855	1.84881	1.78871	2.62724	1.74684	3.24719	4.16211	2.36001	2.30821	2.0563	2.37736	2.94354	1.59025	2.91995	1.76554	2.51424	1.45849	0.889606	0.0917743	0.30906
GPR146	Class A Orphans		0.246128	0.33932	0.646531	0.312967	0.351741	0.658143	1.21043	0.47495	0.450559	0.263888	1.04948	0.616819	0.472644	0.751352	0.204529	0.339388	0.523873	1.31093	0.929026	0.957491	0.96496	0.426576	0.705049	0.262722	1.67531	0.62827	0.504468	1.94718	1.31984	0.769366	0.518998	0.298224	0.586635	0.196078	0.407244	0.257506	0.399138	0.711319	1.58571	0.32112	0.353888	1.0392	1.09662	0.43313	0.875874	2.0303	2.23883
EMR4P	Adhesion Receptor		0.18395	0.218248	0.248559	1.37279	0.134405	1.00602	0.909358	1.24082	1.14169	0.477294	2.62931	0.662543	0.107179	1.18507	0.406852	0.53065	1.48037	0.315613	2.50794	1.90514	1.72726	1.55562	1.6849	1.87991	0.93107	0.926561	0.379976	1.75833	1.73321	1.37975	1.59501	0.951371	2.62194	1.09706	2.65548	2.06903	1.44899	1.7295	1.28547	0.774671	2.42438	1.58646	1.42951	1.0116	0.940242	0.59621	0.148218
GPR84	Class A Orphans	Medium-chain-length fatty acids	0.552721	0.584847	1.26666	0.400418	0.436215	2.86927	1.7149	1.38986	0.38353	1.87783	1.51456	3.24313	3.80216	2.0303	3.26653	3.51147	1.32563	2.81789	4.8683	1.03017	1.0571	2.01045	1.90034	0.773068	1.97289	0.411567	0.548772	0.804921	3.70205	0.183683	2.99829	0.782098	3.08908	2.35616	0.321489	0.720935	2.63435	2.00659	2.70904	3.069	1.86199	3.00027	2.44761	0.420164	0.661558	0.397967	0.373676
GPR3	Class A Orphans	sphingosine 1-phosphate	1.61589	1.18927	1.2571	0.714892	1.35818	0.876582	1.3988	0.647075	1.57913	1.31264	1.16484	1.81783	0.440665	0.892873	0.413908	0.390921	1.61203	1.20095	0.950483	1.1768	0.439464	0.303635	0.694194	0.4715	1.21724	0.520789	0.571764	0.744936	1.45292	0.584558	0.618605	1.16256	0.785977	0.578948	0.243462	0.294888	1.21331	2.11582	0.634389	0.857057	0.191007	0.853309	0.577866	0.835148	0.835488	1.4754	0.735566
CX3CR1	Chemokine Receptor	CX₃CL1 {Sp: Human}, CX₃CL1 {Sp: Rat}, CX₃CL1 {Sp: Mouse}	0.467279	0.373231	0.0736557	2.73133	0.488474	0.555934	0.698165	0.707136	0.267128	1.01266	0.418514	1.643	0.989568	1.14199	0.082975	0.1421	0.42289	0.145612	0.288796	0.870984	3.00067	5.13027	0.689049	1.69815	5.10228	2.60316	1.87331	2.25179	0.387252	1.7948	0.734126	0.851319	2.30157	0.668065	2.3769	2.62091	0.11723	0.390139	0.257385	0.634314	4.36231	3.00391	0.777115	0.744514	0.203364	0.128386	0.435426
FPR2	Peptide Binging Receptor	annexin I {Sp: Mouse}, annexin I {Sp: Human}, annexin I {Sp: Rat}, aspirin triggered lipoxin A4, aspirin-triggered resolvin D1, LXA₄, resolvin D1	0.350803	0.111018	0.0529166	0.455849	0.151456	2.12737	1.86132	1.79032	0.163975	1.16557	2.48317	3.42868	3.19335	2.70938	2.13922	0.570006	0.629128	0.954636	3.04726	0.71814	1.84648	4.58764	2.26708	2.20229	4.48329	1.17285	1.3422	2.21011	1.78022	0.657256	3.74506	1.37791	4.56788	2.51939	2.8591	2.87589	2.10686	1.96522	2.33199	0.942466	3.78123	3.14356	3.22282	0.656981	0.219636	0.0668676	0.510111
CCR2	Chemokine Receptor	CCL11 {Sp: Mouse}, CCL11 {Sp: Human}, CCL11 {Sp: Rat}, CCL13 {Sp: Human}, CCL16 {Sp: Human}, CCL2 {Sp: Mouse}, CCL2 {Sp: Rat}, CCL2 {Sp: Human}, CCL26 {Sp: Human}, CCL7 {Sp: Mouse}, CCL7 {Sp: Human}, CCL7 {Sp: Rat}, CCL8 {Sp: Mouse}, CCL8 {Sp: Human}	1.12565	0.725863	0.0608221	1.44429	0.430189	0.161217	2.35216	0.851343	0.189616	0.88712	1.02001	1.1448	1.26428	0.670297	0.160559	0.139718	0.211386	0.191209	0.883558	2.17242	2.9796	6.17254	1.2581	3.59416	5.82623	4.90909	3.52338	3.96489	2.04663	2.11317	1.98338	2.90266	3.80819	1.37161	4.83392	4.00516	2.86363	2.04862	2.65102	1.69222	4.78414	5.27325	1.24276	1.3033	0.263635	0.0232554	0.0749301
GPR18	Purin receptor cluster Receptor	N-arachidonoylglycine	0.730557	0.333527	1.03516	0.687401	0.418017	1.45174	0.675915	1.16564	0.485942	0.591229	0.926189	2.48552	1.02411	0.534191	0.783691	0.677107	0.906221	1.06298	1.25624	1.70099	0.870803	1.8314	1.41531	0.888492	2.70503	1.45432	0.762094	1.16014	1.61557	1.48967	1.45288	0.847428	1.6185	1.78251	0.992268	1.21851	1.97427	1.88296	1.71463	1.16049	1.7788	2.21405	1.08283	0.868726	1.55368	0.173626	0.326687
AVPR2	Peptide Binging Receptor	oxytocin {Sp: Human, Mouse, Rat}, vasopressin {Sp: Human, Mouse, Rat}	0.935445	0.943636	0.921482	0.929041	0.637657	0.909335	0.995079	1.60836	1.34462	1.08494	1.18388	1.14895	0.525377	0.91663	1.0902	0.748796	0.685151	0.65764	0.98378	1.24058	0.623015	0.48981	1.19549	0.76779	0.977668	0.866085	0.673647	1.27049	1.04627	0.833246	0.7286	1.03392	1.52088	0.66612	0.407973	0.451541	0.849439	1.26056	1.09323	0.873553	0.754879	0.948743	1.18131	0.847949	1.3322	0.750958	0.995846
LPAR5	Lysophospholipids Receptor	LPA	2.17678	3.06912	2.34762	4.45467	3.64517	4.04612	2.34932	4.14534	2.65572	3.65472	2.17476	3.05004	3.19737	3.53199	2.62113	2.38525	3.51682	1.99491	2.01997	1.37251	2.95707	2.62355	1.61208	1.34868	0.984655	2.4169	1.14847	1.60507	1.1641	2.98454	1.48679	1.218	0.756946	0.482218	2.15136	2.33461	0.611323	0.413334	1.03348	1.53292	1.81804	1.51083	2.11822	1.72122	0.21893	0.294982	0.981896
BAI1	Adhesion Receptor	phosphatidylserine	0.968828	2.4315	1.20797	1.81922	1.02893	1.09426	0.668155	2.00736	2.60557	0.310643	1.82873	0.449788	0.475562	1.77975	0.87765	0.556836	1.03065	2.06262	1.6344	1.24129	1.57201	1.30144	1.65575	2.26958	2.00124	1.23039	1.51963	2.58176	1.87218	1.21921	1.54462	1.9082	0.766256	1.04013	1.53031	2.304	1.8106	1.88059	1.23306	2.10009	1.72799	1.11306	1.10295	2.31191	0.34796	0.423621	1.76342
VIPR1	Class B Receptor (peptide)	GHRH {Sp: Human}, GHRH {Sp: Mouse}, GHRH {Sp: Rat}, PACAP-27 {Sp: Human, Mouse, Rat}, PACAP-38 {Sp: Human, Mouse, Rat}, PHI {Sp: Mouse, Rat}, PHV {Sp: Rat}, secretin {Sp: Rat}, secretin {Sp: Human}, secretin {Sp: Mouse}, VIP {Sp: Human, Mouse, Rat}	1.28425	0.755546	0.368645	1.43394	0.454965	1.12214	1.14849	0.91559	0.713317	0.506389	1.39994	1.90337	1.32348	0.651922	0.493811	1.38865	0.614286	1.79603	1.66428	1.73077	2.2778	3.7167	2.56131	2.4044	2.76134	1.49135	2.18061	2.23639	1.61604	2.28178	2.63913	2.78139	2.73331	3.68411	2.69081	2.91031	1.31067	2.6655	1.60232	1.96458	3.06763	2.47607	0.73325	0.824475	0.332989	0.0462536	0.0933168
TBXA2R	Eicosanoids Receptor	PGD₂, PGE₂, PGF₂α, PGI₂, thromboxane A₂	1.27177	1.88149	1.51156	2.56584	2.53967	1.85652	1.72925	2.92229	2.31935	2.13691	1.97934	1.89076	1.74024	2.27478	0.755819	0.728904	1.41661	1.20392	0.918699	1.8063	1.98633	1.77625	2.03486	1.9534	1.75864	3.65933	2.68398	1.84823	1.26833	1.76397	1.41577	1.75852	0.655288	0.935445	2.51713	2.35219	0.861979	0.721276	0.664355	1.35278	1.8501	1.41282	2.44037	1.85942	0.00273852	0.253421	2.4281
HTR1F	Amine Receptor	5-HT	0	0.158932	0	0.00524188	0	0.0106939	0.00401951	0.0368479	0.0117675	0	0.0196165	0	0.0051125	0.0210959	0	0.00562994	0	0.0365244	0.0097198	1.92663	1.18836	0.0776258	1.84449	1.08303	0.469636	1.59197	1.42625	0.443066	0.411752	2.46821	0.125638	1.77028	0.13981	0.615529	2.62181	0	0.612966	0.674867	0.166278	0.533494	0.305597	0.266577	0.761719	2.41256	2.67261	0.00548622	0
RXFP1	Peptide Binging Receptor	H1 relaxin {Sp: Human}, H2 relaxin {Sp: Human}, H3 relaxin {Sp: Human}, INSL3 {Sp: Human}	0.227236	0.138146	0.00666426	0	0	0	0.240705	0.201935	0	0.0278618	0.0297285	0.0274372	0	0.0210817	0	0.00834346	0	0.0194173	0.260351	3.57974	2.73433	4.43811	1.88675	3.54539	3.68157	3.93831	3.26488	3.2134	2.15622	2.71827	1.66016	3.04996	3.12665	1.56745	4.07277	2.71846	2.0392	2.0386	1.17601	2.48672	3.12385	3.8176	1.88958	2.73864	0.0117103	0.0984465	0.232931
FZD5	Frizzled	Wnt	1.74126	1.31089	1.16701	1.18468	1.24731	1.95463	0.928511	0.95885	2.13822	1.22635	1.70756	1.5255	1.50578	1.86319	1.11058	1.21977	1.97186	1.62503	0.708302	1.30629	1.023	1.18671	0.885574	1.21445	1.62955	1.03257	1.28626	1.38349	1.39812	1.04971	0.882745	0.822249	1.09093	0.838653	1.33421	0.839935	1.35179	1.30119	0.769095	0.781486	1.31961	1.36068	1.08018	1.39994	0.197136	0.372796	1.26994
NMUR1	Peptide Binging Receptor	neuromedin S-33 {Sp: Human}, neuromedin S-36 {Sp: Mouse}, neuromedin S-36 {Sp: Rat}, neuromedin U-23 {Sp: Rat}, neuromedin U-23 {Sp: Mouse}, neuromedin U-25 {Sp: Human}	0.199952	0.312712	0.566484	1.3857	0.216536	0.231703	0.269033	0.258109	0.386877	1.02027	0.827648	0.686415	0.717693	0.682088	1.10626	2.44625	0.694443	1.7553	1.66007	1.53334	2.30504	0.864549	1.0783	1.69893	1.18425	1.96041	0.918195	2.11754	1.55937	2.48701	1.23116	1.46612	1.48494	1.26605	1.22979	2.72787	1.25898	1.07474	1.46762	1.80466	1.95534	2.23719	0.916194	1.12688	0.121745	0.0601027	0.370901
ADRB1	Amine Receptor	(-)-adrenaline, (-)-noradrenaline	0.0453451	0.0751492	0.13606	0.0401209	0.0695647	0.230142	0.408114	0.0336943	0.129125	0.0276636	0.160326	0.259664	0.0763949	0.610832	0.365939	0.0414393	0.499129	0.0871912	0.105799	0.683741	1.30522	1.92618	2.20416	2.05601	1.9411	2.33557	2.30162	0.999004	1.37379	1.47127	1.74986	1.70427	1.38801	3.66864	1.64331	1.76319	2.18611	2.26486	1.93941	2.20851	1.48381	3.06002	0.698796	1.03901	0.700093	0.279721	0.0378039
FFAR2	Other lipid Receptor		0.584568	0.0388576	0.385608	0.377646	0.191158	3.18036	0.791781	0.0829069	0.251507	1.85609	2.64294	3.54689	2.65156	1.61325	1.06275	0.478071	1.05933	1.59796	3.11836	0.799576	1.00916	0.798996	1.67909	1.01943	2.10198	0.397978	0.673963	0.584	2.91503	0.309944	3.21149	0.525508	2.16485	1.89424	0.839653	0.68559	0.972428	0.848446	0.934818	1.66971	1.27034	0.988245	1.68799	0.244558	0.447569	0.149428	0.200052
S1PR3	Lysophospholipids Receptor	sphingosine 1-phosphate, sphingosylphosphorylcholine	0.991456	0.301892	3.20109	0.314871	0.134274	1.26284	0.642683	0.245642	0.551521	1.39553	1.44617	0.700946	0.858204	0.740971	1.7542	1.82181	0.934984	0.692838	2.25212	1.37188	1.90262	2.78868	1.42721	1.58345	2.15758	0.601231	1.08099	1.37128	2.2432	0.461235	2.92486	0.867904	2.39075	3.36422	1.54176	2.15591	2.51206	2.23145	2.53146	1.6388	2.69655	1.86407	1.5771	0.919699	0.376513	0	0.123388
GPBAR1	Other lipid Receptor	chenodeoxycholic acid, cholic acid, deoxycholic acid, lithocholic acid	0.599213	0.305597	0.811504	0.47308	0.234587	0.827421	3.28799	0.428978	0.456522	0.492233	1.00156	2.67418	0.991876	0.557885	0.663326	0.493842	0.73299	0.636683	1.57195	1.51598	2.33569	4.76945	1.34273	2.90688	3.61545	1.87556	3.45158	2.79749	2.27796	1.71334	2.32028	2.6354	3.62186	2.52306	2.96493	2.82801	1.74092	2.86931	1.25587	1.34358	4.02379	3.78805	0.705084	1.0737	0.57353	0.432564	0.414233
CCR5	Chemokine Receptor	CCL11 {Sp: Mouse}, CCL11 {Sp: Rat}, CCL11 {Sp: Human}, CCL14 {Sp: Human}, CCL16 {Sp: Human}, CCL2 {Sp: Mouse}, CCL2 {Sp: Human}, CCL2 {Sp: Rat}, CCL3 {Sp: Mouse}, CCL3 {Sp: Rat}, CCL3 {Sp: Human}, CCL4 {Sp: Mouse}, CCL4 {Sp: Human}, CCL4 {Sp: Rat}, CCL5 {Sp: Human}, CCL5 {Sp: Mouse, Rat}, CCL7 {Sp: Human}, CCL7 {Sp: Mouse}, CCL7 {Sp: Rat}, CCL8 {Sp: Human}, CCL8 {Sp: Mouse}	0.402187	0.232575	0.0663579	0.447505	0.256648	0.416829	0.418956	0.4456	0.166111	0.455271	0.317385	1.00025	0.746854	0.657485	0.399696	0.0901624	0.204416	0.0379444	1.1009	0.894131	1.4129	3.11841	1.24397	0.942481	1.93508	2.30647	0.866647	1.85987	1.33716	1.56205	0.914335	1.23973	1.11042	0.705907	2.12516	0.869263	0.898998	1.46343	1.8004	1.07933	1.64508	1.99129	1.24686	1.01481	0.191588	0.0118391	0.0283994
CXCR2	Chemokine Receptor	CXCL1 {Sp: Human}, CXCL1 {Sp: Mouse}, CXCL1 {Sp: Rat}, CXCL2 {Sp: Human}, CXCL2 {Sp: Mouse}, CXCL2 {Sp: Rat}, CXCL3 {Sp: Rat}, CXCL3 {Sp: Human}, CXCL3 {Sp: Mouse}, CXCL5 {Sp: Mouse}, CXCL5 {Sp: Rat}, CXCL5 {Sp: Human}, CXCL6 {Sp: Human}, CXCL7 {Sp: Human}, CXCL8 {Sp: Human}	0.472228	0.277771	0.108772	0.943584	0.419086	1.18035	1.38871	1.0393	0.340198	2.97426	1.49639	3.57048	2.48926	2.7081	1.44979	1.54737	1.24425	1.57378	1.44709	0.167885	1.32166	1.60005	0.118758	0.455113	1.08364	0.583519	0.3747	0.665056	0.187476	0.220813	0.568869	0.238872	1.54717	0.716587	0.348289	0.783934	0.312444	0.314917	0.225411	0.173601	1.38123	1.66244	0.122368	0.0788284	0.204566	0.245325	0.422082
P2RY14	Purin receptor cluster Receptor	UDP-glucose	0.742282	0.553783	0.111205	1.6617	1.53991	1.11685	1.28351	1.22508	0.32763	0.24007	1.30762	1.78639	0.607692	2.25422	0.666402	0.280671	0.601525	0.724511	0.343158	2.47577	1.85269	1.73973	1.85874	3.47576	1.20544	2.99546	2.68222	2.34753	1.31607	2.99426	1.61027	2.57274	0.973773	0.439591	2.21798	1.53054	1.71684	1.44835	1.44284	0.734057	1.48155	1.36995	2.81044	1.97238	0.217752	0.282262	1.51633
FZD6	Frizzled	Wnt-3a {Sp: Human}, Wnt-4 {Sp: Human}, Wnt-5a {Sp: Human}	0.173946	0.13522	0.636339	0.804541	1.36945	0.349275	1.55648	0.269572	0.112553	0.178402	0.326353	0.182235	0.277425	0.790021	2.29061	0.273719	0.342088	0.738093	0.296957	0.153248	1.59511	1.37529	1.12334	1.82894	0.648548	2.70517	1.20638	0.605693	0.659495	1.12544	1.07384	0.175518	1.3981	0.78932	1.11319	2.18102	1.04163	0.368668	1.47874	0.99086	1.40052	0.154765	1.37192	2.66458	0.236854	0.250173	1.39271
CALCRL	Class B Receptor (peptide)	adrenomedullin, CGRP	0.0154548	0.0575542	0.00630521	0.031988	0.0380709	0.356516	0.370086	0.478206	0.0623842	0.265185	0.14496	0.109615	0.109708	0.33554	0.164761	0.0196023	0.429236	0	0.129204	0.100978	0.676628	2.08349	1.05652	1.30105	0.930465	1.51985	1.10467	0.444572	0.514683	1.23794	0.00874503	0.852726	0.40596	0.931403	1.83734	0.447505	0.179218	0.176029	0.0164821	0.743446	0.244363	0.160791	0.534271	0.938557	1.2035	0.359026	0.663463
P2RY10	Purin receptor cluster Receptor	LPA, sphingosine 1-phosphate	1.16731	0.73391	1.06111	1.65685	0.680459	2.34554	0.53667	1.13658	1.05097	0.384536	0.599689	1.8271	1.0021	1.6179	0.770119	0.936915	1.50948	0.839895	1.301	1.36707	2.00565	0.664665	1.37385	0.589725	0.938722	1.13425	0.587941	1.02892	1.17949	2.54597	1.08439	0.380508	1.26799	0.762468	1.11355	1.0934	1.90154	0.855735	1.52486	0.887829	0.754349	0.661905	1.52648	1.00389	1.44897	0.274602	0.366353
GPR44	Eicosanoids Receptor	PGD₂, PGE₂, PGF₂α, PGI₂, PGJ₂	0.597374	1.06982	0.710331	3.33527	2.16754	3.12057	1.67525	4.27719	1.9929	2.31893	2.75273	2.23333	1.31582	3.06589	0.773439	0.793971	2.28483	1.13001	0.535715	1.56346	2.78859	1.74609	0.917493	0.611172	0.257131	1.12355	1.52003	2.19719	0.907706	2.36905	0.893587	0.419323	0.766782	0.371893	1.42093	2.68336	0.584616	0.196053	0.171783	0.671112	2.06238	1.60784	0.944416	0.449503	0.000620226	0.399521	2.03162
HTR7	Amine Receptor	5-HT	0.0664543	0.229403	0.389203	0.0181356	0.0551262	0.336832	0.041257	0.379033	0.0109803	0.380862	0.0385205	0.255863	0.0703618	0.0125401	0.1407	0.0207262	0.0658894	0.0749575	0.59234	0.815149	0.40499	1.2888	0.769188	0.233508	1.25042	0.278782	0.263756	0.441313	0.957053	0.612069	0.249433	0.979001	1.10947	0.721189	0.924214	0.0828661	0.321824	0.862313	0.78851	0.546334	0.303494	0.900598	0.147776	0.253929	1.36338	0.0619282	0.0432185
F2RL1	Protease-activated	serine proteases	0.586059	0.757996	0.29867	1.63156	0.0574572	0.991615	0.04459	0.47361	0.922647	0.204466	0.356516	0.203301	0.209466	2.32134	0.34762	0.849903	0.587759	1.36453	0.351244	0.271438	2.51365	0.79912	1.94147	2.35236	1.59048	1.7298	1.41262	1.05437	0.717526	1.31894	1.57605	0.902506	0.735687	0.511154	1.94188	2.50381	0.939648	1.38897	0.895326	1.28692	0.879118	1.16183	1.56697	2.21772	0.632129	0.0299829	0.818319
FZD2	Frizzled	Wnt-5a {Sp: Human}	0.639334	0.0333842	0.129811	0.561595	0.465442	0.274184	0.450675	0.0157545	0.683562	0.0249437	0.036651	0.13522	0.072586	0.0478036	0.0281589	0	0.00567305	0.170976	0.153196	0.677964	0.842906	3.15727	0.294594	0.977566	2.82083	1.68108	2.00074	1.42133	0.707843	0.525478	0.338065	1.13942	1.92676	0.440431	1.42424	1.96705	1.28823	1.36259	1.22849	0.415088	2.52423	2.58914	0.53034	0.179575	0.56002	1.52547	0.703411
LPAR4	Lysophospholipids Receptor	LPA	0.22976	0.494211	0.0697297	0.0944928	0.273217	0.106884	0.363104	0.277533	0.347541	0.0472731	0.198972	0.183747	0.118918	0.614144	0.183074	0.111833	0.199474	0.0764907	0.126973	1.84414	1.3175	0.395392	0.979184	1.26623	0.134589	1.08492	0.982181	1.22523	0.819693	1.56765	0.828948	0.754691	0.734421	0.849479	1.23513	0.657576	1.28033	0.386976	0.716131	1.07268	0.627205	0.822649	1.39608	1.11345	1.70824	0.952684	1.29233
GPR153	Class A Orphans		1.46241	1.51819	3.5847	2.16688	2.52286	3.95729	2.0505	1.81861	3.69473	2.46891	2.50522	1.62657	1.95892	2.9907	2.3379	2.09829	2.89611	2.90217	2.59232	0.649643	0.207743	0.180733	0.3956	0.399904	0.401303	0.474524	0.344863	0.530011	0.527221	0.432553	0.410059	0.588037	0.548575	0.169104	0.341758	0.593822	0.60844	0.952572	0.57805	0.235163	0.604963	0.440283	0.217963	0.320242	0.228813	2.99607	1.67651
GPR34	Class A Orphans	lysophosphatidylserine	0.175505	0.186298	0.12201	0.573801	0.4208	0.625308	0.578948	1.03749	0.0901353	0.180275	1.22871	0.664483	0.206593	1.20286	0.593038	0.633031	0.467843	0.432703	0.710666	1.51217	2.66043	2.42402	1.28509	3.49055	1.38328	3.93023	1.75239	2.16638	1.43271	1.91922	2.22397	1.69178	1.71055	1.91374	3.61834	2.08639	1.91226	0.717526	2.33013	1.704	1.28319	2.19133	1.87647	1.75411	0.124302	0.898154	0.753279
RXFP2	Peptide Binging Receptor	H1 relaxin {Sp: Human}, H2 relaxin {Sp: Human}, H3 relaxin {Sp: Human}, INSL3 {Sp: Human}	1.43208	0.0425883	0.0943982	0.440027	0.644825	0.271342	0.753964	0.176489	2.22955	0.757655	1.26365	0.308815	0.442567	0.196255	1.29014	0.170976	0.270481	0.850375	3.01372	0.557415	0.682573	1.14832	0.346838	1.22324	1.14634	0.804789	0.920133	1.02414	0.67371	0.50849	1.09534	1.39856	2.24192	1.64145	1.43151	0.940377	1.02051	1.00318	0.886496	0.768993	1.6973	1.83064	0.776609	0.250076	0.108826	0.318704	0.0517758
CXCR3	Chemokine Receptor	CXCL10 {Sp: Rat}, CXCL10 {Sp: Human}, CXCL10 {Sp: Mouse}, CXCL11 {Sp: Mouse}, CXCL11 {Sp: Human}, CXCL9 {Sp: Mouse}, CXCL9 {Sp: Human}	0.550349	0.431441	0.417175	0.586318	0.429289	2.05885	0.599204	0.718412	0.444063	0.0954384	0.7314	0.721749	0.425599	0.5382	0.428668	0.395502	0.33498	0.454092	1.39109	0.59077	1.40307	1.37898	1.45511	0.383032	1.44632	1.05054	0.577431	1.07896	1.69476	0.848149	1.0877	0.515369	0.591986	0.311096	0.643034	0.835382	1.01009	1.72102	1.86006	0.487342	0.423933	0.532975	0.900135	0.710234	0.0950332	0.539809	0.671076
CNR2	Lysophospholipids Receptor	2-arachidonoylglycerol, anandamide	0.521403	0.380497	0.434455	1.18988	0.801001	0.569316	1.45262	1.09915	0.930858	0.533972	1.83236	1.39772	0.296099	1.91199	0.199374	0.316099	1.36832	0.476807	0.206631	1.30973	2.06965	0.647554	0.576232	0.469011	0.320415	1.3399	0.97607	1.5699	1.30684	1.48519	0.661658	0.517508	0.404413	0.518283	0.941617	1.29147	0.722073	0.680459	0.968017	0.323451	0.571366	0.70115	0.353154	1.0519	0.663026	0.386248	1.33477
EMR3	Adhesion Receptor		0.341861	0.0111235	0.0540566	0.65997	0.0382536	1.17154	1.4231	0.747757	0.52711	1.33293	2.23306	2.35339	1.5141	1.4876	1.18133	0.461853	0.590837	1.02436	1.40066	1.2374	1.46229	1.25581	0.221667	1.06855	0.139705	0.226952	0.885418	1.41353	0.644613	0.350995	1.47391	0.712974	2.23905	0.796407	0.741169	1.09892	0.684657	0.405981	0.156513	0.532058	1.53332	1.49026	0.345964	0.263455	0.30092	0.0544456	0.159448
CELSR3	Adhesion Receptor		1.87812	0.373676	0.479168	2.15293	0.468771	1.52265	1.89536	1.46372	0.756502	0.320358	0.400942	0.284846	2.17033	0.891489	1.54991	0.354362	1.96451	1.72619	1.11479	0.143864	1.32206	0.86743	0.82799	1.47009	0.124116	1.33761	1.22679	0.388752	0.206956	0.189451	0.788469	0.622209	0.12083	0.580966	0.893463	2.31551	0.153779	1.36321	1.19041	0.100924	1.90246	0.154091	0.172167	1.34408	0.117376	0.182578	0.201044
GPR12	Class A Orphans	sphingosine 1-phosphate	0.12201	0.641879	0.801887	0.913539	0.11394	1.44071	0.121864	0.176297	0.227655	0.553105	0.80644	0.221803	0.503166	1.83164	0.956622	0.790438	1.40632	1.45969	1.01781	1.85597	2.05528	1.10246	1.33816	2.59506	0.82264	2.40224	2.53995	2.35367	1.65985	1.54596	2.04999	2.01834	1.02038	1.10008	2.69842	1.98815	1.71429	1.62353	1.29031	1.9869	1.6527	1.45797	2.23831	2.78121	0.011696	1.26245	0.597441
SMO	Frizzled	constitutive	2.60272	1.6678	0.560441	1.61404	0.384823	0.297074	0.172398	0.83028	1.72176	0.254449	0.817975	0.114007	0.248996	0.824874	0.287189	0.351775	0.249955	1.23366	0.225411	1.31187	0.523943	0.202424	0.346112	0.563402	0.68367	0.286195	1.29671	1.52293	0.887595	1.80785	0.385011	0.558611	0.383176	0.0657515	0.938835	0.492807	0.842939	0.987481	0.173805	0.264044	0.499517	0.335563	0.0987295	0.395118	0.38125	2.81891	2.36549
LPAR1	Lysophospholipids Receptor	LPA	0.0024505	0.22694	0.101758	0.0415514	0	0.175097	0.175327	0.0228578	0.0222613	0.0302796	0.107567	0.243206	0.020143	0.410113	0.0496447	0.0701695	0.0342016	0.0218919	0.0989046	1.82866	1.59445	1.74407	1.25999	2.06714	1.09065	3.04378	1.91339	1.68904	1.28562	1.4845	1.63277	1.68628	1.515	1.53205	1.8242	1.72894	1.29851	1.37207	1.06134	1.70907	2.12944	2.55915	2.27662	2.11404	0.0132979	0.232563	0.646651
ADRA2C	Amine Receptor	(-)-adrenaline, (-)-noradrenaline	2.53187	3.24711	1.9459	2.64585	3.74578	2.16582	4.89832	3.61161	4.22668	3.57501	4.11449	4.67953	2.90576	4.36553	2.46794	1.79134	3.11944	3.81004	2.0331	0.0349763	0	0.303459	0	0.154454	0.264068	1.6508	0.250307	1.08455	0.105142	0.0092325	0.115007	0.162081	0.0479013	0	0.506541	0.0136409	0.0193034	0.123428	0.0468123	0.00973413	0.00850123	0.0598121	0	0.121944	2.43623	0.422427	0.0106939
GPRC5C	Class C		0.353402	0.503084	0.432628	0.280612	1.09453	1.18422	0.790113	0.981385	0.337894	0.0608083	0.396587	0.584818	0.111913	0.767985	0.703367	0.172628	0.420854	0.993718	1.95027	0.368768	0.773287	0.243511	1.3583	0.308594	0.226003	0.826884	0.36169	0.612871	0.377835	0.551245	0.472717	0.579084	0.239789	0.238946	0.445578	0.736588	0.486694	0.284419	0.600003	0.424589	0.641352	0.220503	0.751147	0.481588	0.562387	0.354339	1.12796
CELSR1	Adhesion Receptor		0.206281	0.0726546	0.0783776	0.235359	0.119781	0.177229	0.0819531	0.162803	0.15641	0.117602	0.097867	0.282784	0.0702382	0.120843	0.0702657	0.0858461	0.161991	0.127963	0.210077	0.241852	0.195927	0.113154	0.120405	0.309921	0.243876	0.243742	0.118134	0.222199	0.263587	0.169078	0.275102	0.12696	0.246128	0.10333	0.270397	0.102766	0.146773	0.346021	0.147958	0.134917	0.566611	0.241743	0.125281	0.195789	0.329227	0.556807	0.858562
TAS2R5	Taste 2 Receptor		0.845534	1.26191	0.643736	1.79136	1.35619	0.740936	0.568558	1.45242	1.0849	0.919447	0.787031	0.648208	0.534898	1.27497	0.391955	0.62293	1.10676	0.658317	0.336992	0.492766	0.943974	0.73067	0.352894	0.714268	0.451994	1.082	0.676863	0.843847	0.423223	1.43797	0.449788	0.514673	0.389996	0.201797	1.10094	1.01066	0.469719	0.41354	0.279091	0.657859	0.816133	0.721215	0.578359	0.93595	1.12794	0.492212	1.12623
CHRM4	Amine Receptor	acetylcholine	0.709679	0.838855	1.78123	0.501037	1.10931	0.789546	0.906506	0.516751	0.634575	1.10689	1.12742	1.02607	0.746872	0.631272	1.36015	0.878145	1.38947	1.16781	0.699098	0.99242	0.973464	0.239691	0.861836	0.267811	0.541386	0.134431	0.359915	0.65559	1.10569	0.7185	0.728643	0.629287	0.420919	0.690176	0.114567	0.522608	0.640445	0.744333	0.863796	0.447368	0.201998	0.291144	0.4236	0.618069	0.38125	1.02956	0.722344
NTSR1	Peptide Binging Receptor	large neuromedin N {Sp: Human}, large neuromedin N {Sp: Rat}, large neuromedin N {Sp: Mouse}, large neurotensin {Sp: Human}, neuromedin N {Sp: Human}, neuromedin N {Sp: Mouse, Rat}, neurotensin {Sp: Human, Mouse, Rat}	1.13429	2.45487	0.23341	0.222199	0.398394	0.127488	0.164194	0.0909483	0.14257	0.159358	0.098177	0.366778	0.729113	0.114527	0.0417476	0.794961	0.0377336	0.0900404	0.753844	0.814296	0.582305	1.11814	0.91061	2.43848	1.93523	1.29374	1.05002	2.47004	1.03036	0.275484	1.70121	1.64983	0.818867	1.40133	1.62271	1.03762	0.846874	2.28176	0.475666	0.243584	1.23855	2.35092	0.200002	0.614239	0.28327	0.146238	0.0715018
VN1R1	Pheromone receptor		0.830052	1.23217	0.588776	0.768053	1.24313	0.835124	0.7612	0.96323	1.24625	0.56348	0.448468	0.640371	0.779033	0.964029	0.442758	0.257928	0.981758	0.450675	0.413897	0.432318	0.786521	0.380463	0.706791	0.877642	0.287874	0.714813	0.80967	0.742334	0.259182	1.09652	0.484881	0.367103	0.277425	0.263816	0.830937	0.618483	0.43407	0.356583	0.337243	0.55218	0.477874	0.365133	0.26877	0.985362	1.00873	0.244522	0.955573
FZD7	Frizzled	Wnt	1.43099	0.581563	0.375868	1.54878	0.18489	1.23489	0.394591	0.67937	1.66532	0.482539	0.277675	0.344431	0.62952	0.640908	0.33151	0.154894	0.91363	0.53969	0.327561	0.291415	0.595083	0.162713	0.146368	0.389104	0.198658	0.264897	0.300007	0.940896	0.785392	0.478672	0.322863	0.102201	0.212843	0.335014	0.253626	1.15181	0.11386	0.398766	0.726247	0.195574	0.38982	0.648042	0.632836	0.46586	0.0237521	0.46517	0.526309
MC1R	Peptide Binging Receptor	ACTH {Sp: Mouse, Rat}, ACTH {Sp: Human}, α-MSH {Sp: Human, Mouse, Rat}, β-MSH {Sp: Human}, β-MSH {Sp: Mouse}, β-MSH {Sp: Rat}, γ-MSH {Sp: Human, Mouse, Rat}	1.01676	0.912343	0.562885	0.486714	0.988114	0.977251	1.01423	0.47074	1.22103	0.547815	0.598803	0.986928	0.675726	0.821686	0.200077	0.636246	0.624606	0.391064	0.400713	0.523993	0.591201	0.362442	0.803434	0.744161	0.500863	0.758354	0.374055	0.689657	0.703792	0.719061	0.479634	0.499425	0.313339	0.366789	0.66112	0.611446	0.236009	0.423869	0.191348	0.271342	0.525608	0.419248	0.411318	0.406047	0.733346	0.760562	0.225423
ADORA3	Adenosine receptors	adenosine	0.494805	0.513652	0.332828	0.285757	0.615341	0.933588	0.966822	1.23617	0.795501	0.422341	2.34655	1.00978	0.388917	0.686146	0.831399	0.487517	0.642249	0.681683	0.558542	0.693275	0.939986	2.68984	1.20691	1.45998	1.53384	2.24452	0.984815	1.08826	0.777064	1.59313	1.50728	1.46969	0.664628	0.631635	2.32021	1.70057	0.557337	0.633106	0.619469	0.717131	1.18959	0.738284	1.26177	1.34317	0.419517	0.303202	0.437366
GPR55	Purin receptor cluster Receptor	lysophosphatidylinositol	0.90892	0.846481	0.662944	1.93251	1.20081	1.10553	0.885777	1.44358	0.988732	1.23638	0.57478	0.696537	0.84498	1.32135	0.334763	0.478547	0.871938	0.4336	1.04847	0.224596	0.746012	1.18604	0.269189	0.852366	0.385541	1.12946	0.393482	0.52684	0.258917	0.739909	0.324304	0.547697	0.196481	0.150573	0.964546	0.332771	0.139129	0.259266	0.241767	0.347904	0.574247	0.754426	0.198381	0.621056	1.21793	0.267056	0.868703
CMKLR1	Peptide Binging Receptor	chemerin {Sp: Human}, resolvin E1	0.309421	0.128478	0.053584	0.444582	0.101596	0.147255	0.579895	0.0892269	0.206606	0.357304	0.45057	1.11726	0.113434	0.283139	0.169553	0.158208	0.110337	0.112834	0.576977	0.774629	1.16963	1.94369	0.411925	0.878843	1.10028	2.17747	1.2013	1.36402	0.486344	0.912818	1.52046	0.925369	0.817942	0.354012	1.86149	1.31367	0.261507	0.476548	0.195663	1.07568	1.2023	0.814296	0.80906	1.21101	0.098433	0.0653931	0.121838
S1PR5	Lysophospholipids Receptor	sphingosine 1-phosphate, sphingosylphosphorylcholine	0.822061	0.667502	0.654197	1.27636	0.672344	1.51145	0.352431	0.807338	0.750658	0.894185	0.873223	2.55395	1.25595	0.834671	0.734291	1.23114	1.84901	0.637536	1.7696	0.383862	1.22371	0.382667	1.89516	0.717868	0.436961	0.48453	0.385265	0.647867	1.02949	1.50882	1.67624	0.123256	0.210152	0.340346	0.571221	0.687974	0.14844	0.572531	0.47074	0.341974	0.316806	0.807858	0.625495	0.900498	0.168873	0.158078	0.184166
GPR126	Adhesion Receptor		0.00439352	0.015997	0	0.0140696	0.0116101	0.0121539	0.243462	0.0664957	0.0103788	0.0069658	0.0395455	0	0.00442229	0.0403594	0.0100064	0.00342953	0	0.00340075	0.00458049	0.00896011	0.00262332	0.00214802	0	0	0.0140839	0.00262332	0.00596043	0.0243197	0.0102499	0.00315605	0.00993474	0.00640575	0.084663	0.00263772	0.00360224	0.00515563	0.00272412	0.0299263	0.00544311	0	0.00239289	0.00850123	0.00580238	0	0.00389003	0.00751128	0.0179789
GIPR	Class B Receptor (peptide)	gastric inhibitory polypeptide {Sp: Rat}, gastric inhibitory polypeptide {Sp: Human}, gastric inhibitory polypeptide {Sp: Mouse}	1.00069	0.273599	1.42344	0.200316	0.187768	1.65061	0.201132	0.11382	0.615266	0.639538	0.648189	0.734655	1.80189	1.5041	2.59502	1.43372	1.36253	1.65912	0.243718	0.674379	1.1285	0.220008	0.93324	0.265185	0.140006	0.301634	0.324626	0.705642	0.211149	1.63518	0.391361	1.25992	0.394898	0.554186	0.412532	0.519431	0.182794	0.491925	0.59365	0.246031	0.797071	0.689541	0.156578	0.426007	0.0140124	0.739286	0.00797047
LGR4	Class A Orphans	R-spondins	0.474171	0.0760802	0.0725998	0.0992817	0.00890276	0.194087	0.133353	0.0404436	0.187717	0.0628401	0.647462	0.0924646	0.0772156	0.170835	1.43632	0.0392086	0.0512468	0.0768601	0.0588983	0.239471	0.365379	0.0358772	0.040163	0.0839282	0.193494	0.0375369	0.0336521	0.177089	0.178848	0.116431	0.0397701	0.018862	0.155205	0.0946955	0.0969904	0.0588706	0.151313	0.146968	0.100843	0.0198442	0.0361727	0.294183	0.0683131	0.0229004	0.034258	1.41339	0.94043
CXCR1	Chemokine Receptor	CXCL1 {Sp: Human}, CXCL1 {Sp: Mouse}, CXCL1 {Sp: Rat}, CXCL6 {Sp: Human}, CXCL8 {Sp: Human}	0.431109	0.0794976	0.232292	0.446182	0.0605317	1.51083	0.367181	1.18337	0.156992	2.80573	1.08077	3.23177	3.58219	2.24655	2.75965	1.82194	0.914205	1.98906	3.07058	0.0433445	0.973156	0.16319	0.251834	0.243986	0.195108	0.129402	0.132156	0.114127	0.123971	0.0394192	0.544456	0.110136	1.30658	1.48459	0.191234	0.599261	0.718149	0.0528193	0.111365	0.44489	0.517145	0.83514	0.261555	0.0631716	0.19599	0.0819667	0.565782
GPER	Other lipid Receptor	17β-estradiol	0.122832	0.207406	0.35879	0.134944	0.169361	0.231137	0.772173	2.85747	0.173204	0.279269	0.703845	0.719297	0.365379	0.127382	0.326123	0.383674	0.27182	0.78015	0.297731	0.0824028	0.367707	2.82225	0.223904	2.26968	2.86863	1.59093	0.743291	1.06138	0.623783	0.0561812	1.70045	0.849359	0.742351	0.713661	2.49792	1.21795	0.330662	0.601535	0.55561	0.810682	0.697774	0.338955	0.218446	0.671185	0.350418	0.0662752	0.170297
CXCR5	Chemokine Receptor	CXCL13 {Sp: Human}, CXCL13 {Sp: Mouse}	1.33966	0.30298	0.621374	1.23173	0.490149	2.48428	0.238811	1.48752	0.489368	0.967685	0.524846	2.76409	0.977961	0.448224	0.539759	0.805969	1.27238	0.815329	1.5367	0.237772	0.861955	0.35897	0.409863	0.227716	0.660929	0.411133	0.273265	0.308186	1.53302	0.862241	0.839121	0.0958029	0.438346	0.576687	0.589505	0.518656	0.361757	0.498802	0.591813	0.679775	0.191752	0.157471	1.25679	0.482249	0.129151	0.140019	0.118984
MLNR	Peptide Binging Receptor	motilin {Sp: Human}	0.743075	0.693391	1.07375	1.06667	1.06466	1.22249	0.658664	0.726779	1.60418	1.1982	1.57068	1.08402	3.05877	1.93867	1.73679	2.02356	1.43042	2.59915	2.81659	0.396192	0.753125	0.277294	0.211037	0.863447	0.325997	0.320115	0.522307	0.890906	0.387561	0.168693	0.372339	0.196846	0.91074	0.610313	0.240607	0.307918	0.541158	0.465233	0.272859	0.326296	0.452216	0.573568	0.314836	0.583615	0.275603	0.0646208	0.175812
FZD8	Frizzled	Wnt	0.186792	0.153572	0.0591753	0.0536257	0.0738202	0.263239	0.266445	0.0796341	0.132129	0.0797433	0.317906	0.144347	0.187109	0.221357	0.215132	0.0184633	0.248413	0.0474407	0.424309	0.137635	0.156694	0.21456	0.354678	0.121281	0.111979	0.336798	0.0817078	0.142701	0.247685	0.157652	0.149585	0.0745876	0.122765	0.082253	0.0756558	0.0772156	0.0646346	0.16261	0.132906	0.0843364	0.11458	0.0913546	0.0747109	0.166484	0.0728604	0.0582749	0.74336
GPR21	Class A Orphans		0.071543	0.0170667	0.0888472	0.0157973	0.0307175	0.0189047	0.0249579	0.0306892	0.0233547	0	0.0147552	0.0851255	0	0	0.105638	0.0931815	0.1133	0.0223891	0.0151407	0.0262335	0.00863031	0.0899862	0.234599	0.0202284	0.0503554	0.026276	0.0479013	0.0101783	0.0579839	0.0497283	0.0503136	0.0841051	0.0373541	0	0	0.0170097	0.0361446	0.101583	0.18039	0.0400788	0.105879	0.0323125	0.11206	0.0765591	1.94768	0.248571	0.732113
GPR135	Class A Orphans		0.516983	0.734109	0.323312	0.851159	0.748547	0.240632	0.26052	0.69107	0.980157	0.329675	0.829866	0.598965	0.353188	0.989815	0.211461	0.221778	0.406787	0.356448	0.269261	0.775919	0.583394	0.496759	0.368813	0.773169	0.343396	0.531079	0.526219	0.702179	0.421274	0.74786	0.494784	0.806596	0.66481	0.291639	0.511154	0.864311	0.299045	0.494037	0.231666	0.613315	0.661823	0.549285	0.472238	0.473964	1.37782	0.415012	0.684262
CCR4	Chemokine Receptor	CCL17 {Sp: Human}, CCL22 {Sp: Human}, CCL22 {Sp: Mouse}	1.25922	0.832534	0.840024	1.37775	0.727842	1.93476	0.292664	0.905035	1.00493	0.409646	0.280624	2.00051	2.24109	1.02049	1.23811	0.963504	1.49933	0.862971	0.544545	0.193431	1.34834	0.338784	0.464009	0.281704	0.292805	0.0596322	0.205292	0.441218	0.602153	1.22063	0.497342	0.0535284	0.282938	0.244339	0.660573	0.418697	0.268638	0.377934	0.569209	0.366521	0.25964	0.127884	0.49635	0.338521	0.0715705	0.0667987	0.0498259
GPR173	Class A Orphans		0.00624775	0.830629	0.880654	0.00588859	0	0.0240785	0.063282	0	1.7292	0.0504669	0.252282	0.218744	0.0639999	0.897264	0.0796614	0.0724077	0.502076	0.088508	0.399696	0.0165676	0.0245892	0.039728	0.10083	0	0	0.0127403	0.0318892	0.0106796	0.00893143	0.0483757	0.0222187	0.0226022	0.0245041	0.00842952	0.0571799	0.43438	0.0525133	0.0300111	0.0290782	0.00669298	0.0988642	0.0234825	0.0332292	0.0145695	0.00167256	1.67411	1.74637
RXFP4	Peptide Binging Receptor	H3 relaxin {Sp: Human}, H3 relaxin (B chain) {Sp: Human}, INSL5 {Sp: Human}	0.331866	0.584684	1.18765	0.170925	0.359409	0.216511	0.410005	0.155646	0.479965	0.783146	0.390965	1.35116	0.227347	0.3868	0.405818	0.407418	0.593803	0.27078	0.368232	0.42304	0.42403	0.215952	0.483375	0.250913	0.434615	0.240559	0.229883	0.573607	0.661084	0.447251	0.37303	0.292523	0.17122	0.589974	0.108437	0.204779	0.164709	0.16588	0.416991	0.284573	0.355986	0.57447	0.13472	0.279305	0.601611	0.309607	0.300135
P2RY6	Purin receptor cluster Receptor	UDP, UTP	0.135088	0	0.151391	0.146499	0.186171	0.235935	0.575467	0.0892812	0.295582	0.524615	0.829955	0.259941	0.244266	0.253445	0.658664	1.18696	0.203677	0.274721	0.952826	0.981867	0.635717	1.50458	0.129151	0.709229	2.1443	0.560059	0.908521	0.82171	0.576832	0.998997	0.514602	1.26501	1.51944	0.728321	0.497597	0.730183	0.414482	0.770973	0.552544	0.264729	1.03328	1.66341	0.111793	0.171847	0.0268142	0.209378	0.06067
GPR133	Adhesion Receptor		0.00281052	0.00993474	0.0118963	0.0208542	0.00437914	0.0329049	0.101247	0.0268001	0	0.0131692	0.0239508	0.206143	0.0116388	0.0197588	0.032383	0.0479013	0.0357928	0.0477198	0.29211	0.258193	0.429643	1.38525	0.483241	0.989103	1.23061	0.703942	0.344908	0.417704	0.628484	0.463748	0.557229	0.443193	1.38115	1.29329	0.667311	1.32063	0.393295	0.518777	0.477221	0.353018	0.744996	1.11401	0.245033	0.38166	0.0956139	0	0.0155261
GPR81	Purin receptor cluster Receptor	L-lactic acid	0.944791	1.35745	0.0425323	2.83736	3.59188	1.7519	0.363889	3.04116	0.503318	1.25524	0.101744	0.840483	0.668428	1.13196	1.0147	0.272238	0.83459	0.759965	0.104578	0.133037	0.0664681	0.0127117	0.104122	0.133537	0.0239792	0.024419	0.00577364	0.0436385	0.101543	0.067859	0.019218	0.037087	0.0859549	0.0541678	0.0285409	0	0.17104	0.110216	0.0307316	0.243303	0.0109373	0.0453871	0.16279	0.0206267	0.422502	0.00591732	0.147411
GALR2	Peptide Binging Receptor	galanin {Sp: Human}, galanin {Sp: Mouse, Rat}, galanin-like peptide {Sp: Human}, galanin-like peptide {Sp: Mouse}, galanin-like peptide {Sp: Rat}	1.49002	1.74977	0.189666	0.219327	0.719227	2.19195	1.06406	0.724388	0.611408	0.424696	1.14443	1.11567	0.477988	0.929662	0.20379	0.257457	0.459641	0.432372	1.76626	1.12336	0.156888	0.727171	0.979469	0.29698	1.89037	0.176297	0.23569	0.331224	1.27068	0.425986	0.288158	0.258712	0.518696	0.438932	0.0379163	0.84895	0.838831	0.859906	1.28593	0.225731	0.491525	0.534251	0.419938	0.0919773	0.161178	0.1318	0.207118
P2RY12	Purin receptor cluster Receptor	ADP, ATP	0.0810942	0.0118963	0.0106796	0.0111235	0	0.00570179	0.373208	0.0731758	0.0163679	0	0.162661	0.291604	0.0489755	0.129217	0.263732	0.0508569	0.0143267	0.0705817	0.0374525	0.138841	0.342907	1.15452	0.17988	0.469605	0.551777	0.662844	0.380608	0.41997	0.0364963	0.147697	0.665584	0.492858	0.146564	0.111138	1.53074	0.306017	0.0567639	0.0626191	0.0762307	0.0855334	0.616377	0.671583	0.0271257	0.193482	0.387671	0.023085	0.00920383
GPR157	Other 7TM proteins		0.509372	0.263323	0.243194	0.199072	0.296134	0.216188	0.567438	0.336363	0.314128	0.493473	0.433291	0.203264	0.78509	0.336306	0.296816	0.696118	0.109922	0.876063	0.166433	0.181675	0.321432	0.0648139	0.513905	0.178288	0.279519	0.335255	0.48868	0.209815	0.441898	0.492079	0.32202	0.3526	0.565441	0.149858	0.312874	0.10482	0.267931	0.377557	0.520568	0.102779	0.371169	0.421285	0.901232	0.225201	0.532297	0.369807	0.608686
OR2L13	Olfactory Receptor		0.382468	0.206131	0.479924	0.290884	0.524866	0.617007	0.415802	0.716025	0.373286	0.117057	0.200693	0.571395	0.585607	0.981378	0.199047	0.108183	0.410884	0.200479	0.0810805	0.422954	0.55395	0.0766001	0.214784	0.266265	0.0906367	0.456869	0.290955	0	0.0920586	0.79018	0.0775985	0.214336	0.0319315	0.00462363	0.587307	0.521985	0.13812	0.104095	0.0236954	0.130667	0.0598813	0.00456611	0	0.521171	0.192194	0.255223	0.153209
DARC	Chemokine Receptor		0.00670734	0.0556122	0.217131	0.00761174	0	0	1.16903	0.0326933	0.260917	0.0424622	0.86728	0.00705194	0.0186769	0.536451	0.00814263	0.0524298	0.0290076	0.193948	0.171924	0.299374	0.156888	0.108009	0.0156974	0.0577067	0.693382	0.0559036	0.207356	0.692115	0.829858	0.0163109	0.15095	0.0294458	0.391537	0	0.0768874	0.0510936	0.207281	0.365166	0.219289	0.0172948	0	0.897875	0.0367495	0.0186342	0.0380849	0.0581086	0.148856
PTH1R	Class B Receptor (peptide)	PTH {Sp: Human}, PTH {Sp: Rat}, PTH {Sp: Mouse}, PTHrP {Sp: Human}, PTHrP-(1-36) {Sp: Human}	2.2991	3.34294	0.147359	1.19284	1.30815	0.180988	1.62796	2.44468	0.401543	0.861209	2.05916	0.64608	0.615369	1.0518	0.158402	0.782467	0.241889	2.67879	0.260339	1.16866	0.799079	0.993609	0.773752	0.817942	0.584395	2.72816	0.666475	0.854634	0.480555	0.480865	0.344192	0.497188	0.185828	0.0655172	1.03579	0.314731	0.645185	0.661531	0.506571	0.269452	0.297086	0.270146	0.392449	0.748478	0.0496168	0.0234115	0.0402472
S1PR2	Lysophospholipids Receptor	sphingosine 1-phosphate, sphingosylphosphorylcholine	0.527791	0.780436	1.00436	0.45647	0.513319	0.504102	0.154816	0.523201	0.657228	0.457037	0.151612	0.508043	0.318577	0.405535	0.191436	0.359285	0.544139	0.545543	0.470802	0.699516	0.735626	0.330914	0.767392	0.321743	0.489697	0.339571	0.300791	0.477926	0.502891	0.851935	0.818065	0.245727	0.221209	0.576464	0.294677	0.280897	0.718061	0.584077	0.543446	0.259869	0.375167	0.455576	0.417099	0.340596	0.39015	0.499711	0.408157
GPR171	Purin receptor cluster Receptor		0.418827	0.485684	0.0612647	0.862154	0.40246	0.585809	0.390668	0.735522	0.190337	0.0864033	0.742963	0.894131	0.605409	1.16399	0.203752	0.147346	0.257964	0.376424	0.142387	0.359858	0.914633	0.580773	0.36051	1.21793	0.361679	0.577286	0.54094	1.3672	0.341018	0.841981	0.469511	0.424987	0.267488	0.121188	1.26529	0.483261	0.473465	0.289882	0.717693	0.134799	0.205105	0.420272	0.749491	0.496943	1.46823	0.0525689	0.685079
LPAR3	Lysophospholipids Receptor	LPA	0	0.0309434	0	0	0.0187766	0	0.0202853	0.00946184	0.0142982	0	0.00920383	0.0527915	0.0092325	0.0196165	0	0.0175086	0.0247877	0.0605317	0	0	0.0316493	0	0.0102499	0.0496586	0.0104218	0.15707	0	0	0	0.00525625	0.00847255	0.00650629	0.00921816	0	0.0424062	0.00920383	0	0	0.0047243	0.0109087	0.00966248	0	0	0	0.0795522	0	0.188224
GPR32	Class A Orphans	resolvin D1	0.0886708	0	0.0439744	0.870061	1.86228	0	0.00812829	0.130786	0.0890506	0.147632	0.0321996	3.04714	0.112794	0.0618038	0.0169099	0.0553345	0	0	0	0.0127546	0	1.98356	0.0527915	0.03492	0.851711	0	0	0.0916795	0	0.0816941	0.00687965	0.0104361	0.00422092	0.0169812	0	0.0423081	0.0864441	0	0	0	0.688583	0	0	0.0191183	0.183455	0	0
OR2B11	Olfactory Receptor		0.0554733	0.0533338	0.120232	0.110484	0.0482083	1.26497	0.131682	0.153831	0.0256809	0.0738751	0.323001	0.338339	0.298752	0.337517	0.11691	0.0105937	0	0.138893	2.59545	0.437611	0.516469	0.374867	0.760068	0.499017	1.05201	0.674054	0.279697	0.777275	2.64958	0.154985	2.22027	0.582797	0.72111	0.36464	0.46705	0.496554	0.671991	1.51574	0.909796	1.458	0.735176	0.363608	0.838419	0.312142	0.158776	0.0539176	0.0598398
CELSR2	Adhesion Receptor		0.8933	0.116498	0.0607807	0.114634	0.93426	0.214809	1.0338	0.273444	0.585886	0.449556	0.970198	0.556209	0.377313	0.414666	0.0435405	0.064331	0.200555	0.517205	0.194049	0.118812	0.22184	0.143681	0.115792	0.243864	0.385674	0.164658	0.114674	0.222149	0.236731	0.116791	0.16132	0.203577	0.20563	0.0902437	0.125678	0.0827707	0.0943982	0.347711	0.121745	0.0494914	0.0939522	0.340699	0.076819	0.111125	0.080262	0.183074	0.163821
AVPR1A	Peptide Binging Receptor	oxytocin {Sp: Human, Mouse, Rat}, vasopressin {Sp: Human, Mouse, Rat}	0.0541678	0.0256809	0	0.398996	0.0136266	0.034103	0.0100637	0.03251	0.0467844	0.0152835	0.0150693	0	0	0.226213	0.0636824	0.00725292	0.170361	0.00565868	0.0302513	0.0871912	1.17359	0.00459487	0.0858733	0.0282862	0.00435037	0.0367495	0.0178792	0.129547	0.0359757	0.560607	0.00703759	0.0357787	0.00256571	0.0838465	0.0149979	0.142544	0.0928028	0.00338636	0.0199438	0.0755463	0.00399074	0.0225028	0.389875	0.0557093	0.00842952	1.52201	3.10769
LPHN3	Adhesion Receptor		2.18094	0.872293	0.169515	0.353131	0.092018	1.44077	0.0465609	0.0711311	0.166677	0.0765044	0.474493	0.169553	0.300358	1.88224	1.07103	0.513986	0.738041	0.0169812	0.304943	0.018449	0.0209395	0.0493798	0.00885974	0.0767917	0.00440791	0.00590296	0.00139874	0.0013555	0	0.0142124	0.00921816	0.00416338	0.0128404	0.54894	0	0.00864465	0.00312726	0.00890276	0.00738211	0.00446544	0.00933284	0.154259	0.0265451	0	0.0114384	0.00285371	0.0153548
CCR10	Chemokine Receptor	CCL27 {Sp: Human}, CCL27 {Sp: Mouse}, CCL28 {Sp: Human}, CCL28 {Sp: Mouse}	0.164336	0.162906	0.344794	0.154829	0.430114	0.275782	0.317594	0.157277	0.138133	0.124884	0.377857	0.314407	0.202524	0.366935	0.293041	0.194062	0.365827	0.129019	0.143824	0.328515	0.561448	0.39257	0.267716	0.385961	1.19529	0.609642	0.185245	0.209179	0.65955	0.624372	0.351696	0.427896	0.310852	0.31603	0.184407	0.398755	0.212756	0.397135	0.274232	0.140988	0.174061	0.329881	0.0957624	0.297591	0.361476	0.184331	0.204304
PTGER1	Eicosanoids Receptor	PGD₂, PGE₂, PGF₂α, PGI₂	0.169181	0.457258	0.0281448	0.507191	0.21461	0.164091	0.231076	0.698334	0.326388	0.243791	0.189464	0.0867294	0.303342	0.081026	0.119091	0.040163	0.164799	0.359802	0.136428	0.991216	0.690211	0.283045	0.852814	0.191727	0.279982	0.136664	0.242377	0.632175	0.487836	1.44288	0.135469	0.619131	0.281396	0.198104	0.344169	1.15733	0.687025	0.540067	0.145769	0.0585243	0.773245	0.210738	0.387065	0.11812	0.0393771	0.0524994	0.0528888
F2RL3	Protease-activated	cathepsin G {Sp: Human}, cathepsin G {Sp: Mouse}, cathepsin G {Sp: Rat}, thrombin {Sp: Human}, thrombin {Sp: Mouse}, thrombin {Sp: Rat}, serine proteases	0.114034	0.0701008	0.01151	0.00616156	0.0236528	0.400046	0.144151	0.022517	0.00901746	0.00296889	0.235151	0.0643172	0.0177509	0.0542789	0.545415	0	0.0233973	0.00433599	0.100318	0.197161	0.450422	0.230092	0.451878	0.241315	0.70481	0.528461	0.449229	0.335495	0.408994	0.22278	0.561497	0.367997	0.0464212	0.109588	0.270672	1.01596	0.300885	0.227593	0.659514	0.135955	0.0960594	0.0956004	1.56682	0.542535	0.0308446	0.00637702	0.0342016
GPR85	Class A Orphans		0.201044	0.136611	0.00626211	1.24804	0.089471	0.00667862	0.0506062	0.310282	0.204604	0.0123541	0.189021	0.0976108	0	0.00331439	0.168283	0	0.0601027	0.00331439	0.032115	0.477843	0.201145	0	0.0986352	0	0.570385	0.014241	0.110497	0.00325681	0.197438	0.00177342	0.0562228	0.102242	0.257071	0.168796	0.100211	0.299971	0.124699	0.0900269	0.0345256	0.0185202	1.35919	0.265317	0.143851	0	0	0.134878	0.0837376
CCR6	Chemokine Receptor	beta-defensin 4A {Sp: Human}, CCL20 {Sp: Human}, CCL20 {Sp: Mouse}, CCL20 {Sp: Rat}	0.20808	0.278532	0.206281	0.725401	0.0894575	1.02644	0.113754	0.407222	0.121798	0.124381	0.59968	0.575138	0.282214	0.876794	0.12832	0.216238	0.270912	0.232477	0.421748	0.293665	0.613145	0.294159	0.489851	0.187882	0.24217	0.405056	0.396094	0.544199	0.205455	0.725043	0.216486	0.60162	0.602856	0.320785	0.52312	0.388432	0.197463	0.226607	0.439219	0.29617	0.628372	0.501403	0.769501	0.288996	0.108103	0.0420279	0.166561
ADRA2A	Amine Receptor	(-)-adrenaline, (-)-noradrenaline	0.815723	0.756682	0.202223	1.58429	0.22404	0.583808	0.447822	0.576928	0.773338	0.386557	0.525778	0.496421	0.948496	1.16073	0.319456	0.21955	0.483973	0.193179	0.403191	0.466476	0.0513164	0.0625915	0.209216	0.383508	0.0985543	0.0163965	0.179409	0.143942	0.246615	0.0411869	0.0518175	0.0200719	0.0144981	0.0327074	0.0345256	0.129032	0.0481664	0.124963	0.0844181	0.0526107	0.803905	0.0305762	0.0158401	0.0438904	0	0.0768601	0.0400788
GPR152	Class A Orphans		0.102819	0.283448	0.816976	1.05415	0.304207	1.24621	0.105718	0.0409485	1.08304	1.17351	0.210152	0.758371	0.960801	1.35725	0.458896	0.820469	1.31186	0.210688	0.495102	0.0536396	0.085479	0.0544873	0.0796205	0.0143267	0.0491428	0.025369	0.0280457	0.022872	0.0903521	0.386535	0.160081	0.0229998	0.0459182	0.0563893	0.0340607	0.125122	0.0392648	0.0212096	0.094655	0.0265876	0.0546957	0.0433305	0.113554	0.00726728	0.198016	0.0496447	0.0456387
TAS2R4	Taste 2 Receptor		0.297919	0.448732	0.117057	1.26401	0.53668	0.0766275	0.195096	0.43581	0.50286	0.151053	0.239801	0.277842	0.151183	0.430778	0.0345116	0.0809305	0.222644	0.137162	0.0908534	0.303413	0.428078	0.326721	0.0349904	0.449281	0.139692	0.576038	0.425481	0.558219	0.162764	0.489183	0.213615	0.264705	0.10908	0.0579562	0.662989	0.367662	0.265737	0.052555	0.0813942	0.361914	0.293959	0.343374	0.117961	0.31407	0.631291	0.115912	0.456323
FFAR3	Other lipid Receptor		0.728887	0.468051	0.023667	0.066964	0.0148123	1.21067	0.447008	0.245788	0.487816	0.249251	2.28508	0.463068	0.105665	0.997488	0.102389	0.104417	0.0601996	0.283922	0.253868	1.53336	0.195108	0.561673	0.272346	0.107755	2.30818	0.110203	0.221753	1.55802	0.636098	0.138828	1.2238	0.38776	1.49292	0.906336	0.0711311	0.970633	1.06205	0.540216	0.299303	0.651692	0.968415	0.407342	0.315647	0.04885	0.10169	0.157574	0.210052
GPR15	Class A Orphans		0.0900946	0.0928434	0.299971	0.352917	0.418158	1.54611	0.290118	0.779092	0.180823	0.0367635	0.0954249	0.664938	0.969882	0.515904	0.583981	0.0448837	1.45589	0.105142	0.473745	0	2.58973	0.113474	0.124077	0.0680379	0.901325	0.0499513	0.309491	0.0302513	0.11366	0.932152	0.0725449	0.19862	0.0658894	0.0684507	0.0923157	1.00151	0.18268	0.211124	0.0398403	0.17268	0.0466028	0.0223607	0.097813	0.618455	0.0130977	0.0476082	0.0570412
LPHN2	Adhesion Receptor		0	0.0293045	0.00814263	0	0	0.00591732	0.296228	0.00279612	0.0812578	0	0.121692	0	0.0084582	0.168154	0.0389559	0.0242204	0	0	0.00113928	0.00590296	0	0.00667862	0	0.000951865	0.042126	0.0127975	0.0423922	0.0040339	0.0426163	0	0.00124018	0.006061	0.147229	0.00317044	0	0	0.0396578	0.0923022	0.0029545	0	0	0.00301209	0	0	0	0.0061041	0.0452892
GRM2	Class C	L-glutamic acid	0.116817	0.10251	0.402351	0.0416355	0.171873	0.194566	0.0542511	0.0967611	0.347121	0.146955	0.338704	0.38176	0.134996	0.178492	0.356076	0.535625	0.341587	0.221197	0.361286	0.33229	0.133327	0.0521933	0.372072	0.088915	0.209665	0.0528054	0.0328343	0.155089	0.605115	0.206356	0.314604	0.273707	0.167037	0.217926	0.040654	0.0724763	0.213976	0.511063	0.592837	0.243328	0.0710899	0.129811	0.0709114	0.376779	0.20063	0.176808	0.0248303
CCR3	Chemokine Receptor	CCL11 {Sp: Rat}, CCL11 {Sp: Mouse}, CCL11 {Sp: Human}, CCL13 {Sp: Human}, CCL15 {Sp: Human}, CCL2 {Sp: Rat}, CCL2 {Sp: Mouse}, CCL2 {Sp: Human}, CCL24 {Sp: Mouse}, CCL24 {Sp: Human}, CCL26 {Sp: Human}, CCL28 {Sp: Human}, CCL28 {Sp: Mouse}, CCL5 {Sp: Human}, CCL5 {Sp: Mouse, Rat}, CCL7 {Sp: Rat}, CCL7 {Sp: Mouse}, CCL7 {Sp: Human}, CCL8 {Sp: Human}, CCL8 {Sp: Mouse}, CXCL10 {Sp: Mouse}, CXCL10 {Sp…	0.13522	0.0507315	0.0458763	0.926599	0.690676	1.26867	0.374255	0.912964	0.494866	0.450021	1.64337	0.767434	0.488597	1.34233	0.452933	0.179129	0.632873	0.254933	0.361454	0.443957	1.74511	0.698832	0.24749	0.525458	0.254655	0.421371	0.919935	0.757074	0.251786	0.296228	0.657055	0.472956	0.924107	0.449799	0.296299	1.46719	0.365984	0.0619697	0.0875443	0.124924	0.408538	1.06172	0.135771	0.269081	0.00378931	0.0279608	0.248838
LGR6	Class A Orphans	R-spondins	2.33208	0.39617	0.265185	0.268985	0.484582	0.315044	0.823073	0.320577	0.490981	0.111432	0.190337	0.849519	0.39881	0.397606	0.0994972	0.37274	0.594797	0.0741629	0.396061	0.531419	0.513753	0.108665	1.67567	0.662315	0.166793	0.516509	0.531628	2.37916	0.543763	0.379388	0.777704	0.130272	0.534789	0.0423502	0.450454	0.271808	0.559276	0.270983	0.709961	0.355445	0.833254	0.328572	0.316968	1.00224	0.0815578	0.0238089	0.0913275
OR2L2	Olfactory Receptor		0.327147	0.198293	0.315589	0.300182	0.241962	0.48555	0.174611	0.458865	0.293017	0.0422241	0.0810396	0.438218	0.352838	0.569627	0.144399	0.125598	0.525427	0.219673	0.0752451	0.286432	0.259857	0.0419859	0.313629	0.106563	0.0160969	0.145547	0.0588429	0.0355676	0.0921262	0.613711	0.0568193	0.117961	0.0702931	0.031988	0.211548	0.403464	0.0888879	0.26307	0.014798	0.188287	0.0450375	0.00758304	0.0700733	0.390756	0.266301	0.19906	0.149415
PTGER3	Eicosanoids Receptor	PGD₂, PGE₂, PGF₂α, PGI₂	0.0149265	0.0306327	0.00623338	0.00647756	0.00315605	0.00332878	0.0260635	0.00312726	0.0188335	0.00149962	0.0323689	0.00149962	0	0.0511493	0.00491122	0.00197514	0.0386469	0.00916082	0.00463801	0.0474826	0.208455	0.00371736	0.0346101	0.0052275	0.00583111	4.32802e-05	0.00817132	0.0223607	0.0127689	0.11326	0.0252556	0.0194457	0.00911781	0.00178783	0.00959083	0.130773	0.0202426	0.014241	0.0128118	0	0.0128261	0.0165676	0.00399074	0.00705194	0.00275292	1.19778	1.61624
GPR88	Class A Orphans		0.0198158	0.0922751	0.0184063	0.0571383	0.0135266	0.0541261	0.217851	0.020584	0.09149	0.00466678	0.0989585	0.0235534	0.0052275	0.134155	0.0204418	0	0.01594	0.0258509	0.02697	0.317443	0.187476	0.578089	0.0441143	0.0913816	0.758653	0.611588	0.190956	0.557856	0.313954	0.289351	0.12622	0.264849	0.738344	0.0985947	0.11699	0.119011	0.155723	0.479996	0.123852	0.0959244	0.366498	1.01849	0.0348214	0.0295306	0.144634	0.180873	0.127911
OR2B6	Olfactory Receptor		0.80364	0.706703	0.0396578	0.0459461	0.147737	0.25544	0.176629	0.275091	0.0296154	0.0927081	0.112847	0.164941	0.130417	0.150183	0.0827026	0.0718999	0.142139	0.0610711	0.128571	0.228529	0	0.113247	0.0775165	0.120232	0.189021	0.297473	0.112914	0.195398	0.153507	0.0420139	0.102712	0.0803848	0.0669916	0.0305056	0.0770515	0.0373541	0.0639447	0.0455129	0.0851799	0.0964913	0.0661925	0.0475384	0.219302	0.0509265	0.127488	0.0907586	0.338042
FZD3	Frizzled		0.0214513	0.03011	0.08337	0.0388014	0.0143267	0.0914494	0.0857238	0.0237805	0.0409766	0.0069658	0.0590645	0.130681	0.0178792	0.0369182	0.0142124	0.042182	0.115007	0.548861	0.0385064	0.0328202	0.0670191	0.0116244	0.0456107	0.0163679	0.0766959	0.0129119	0.0138981	0.0399385	0.046952	0.0407802	0.0332856	0.00644884	0.0381833	0.0253549	0.0197446	0.0242346	0.0205698	0.0430505	0.0554178	0.0197019	0.0149694	0.0189759	0.0137409	0.0437924	0.379898	0.155762	0.0723528
GLP1R	Class B Receptor (peptide)	glucagon {Sp: Human, Mouse, Rat}, glucagon-like peptide 1-(7-36) amide {Sp: Human, Mouse, Rat}, glucagon-like peptide-1-(7-37) {Sp: Human, Mouse, Rat}	0.00498311	0.00288251	0.000490433	0.0107226	0	0.00548622	0	0.00562994	0.015626	0.00517	0.00743952	0.0116388	0	0.0239792	0.00575927	0.0128976	0.0274655	0.0095335	0.0123827	0.0714057	0.292558	0.16534	0.213528	0.640093	0.0677213	0.903409	0.898766	0.29671	0.300299	0.140674	0.844852	1.18453	0.252912	0.116777	0.654445	2.31068	0.311364	0.316737	0.234955	0.271868	0.301927	0.664901	0.178976	0.776542	0	0.120299	0.43924
PTGFR	Eicosanoids Receptor	PGD₂, PGE₂, PGF₂α, PGI₂	0	0.0065781	0	0	0	0	0.044506	0.00298329	0.0224459	0	0.00867333	0	0	0.0277627	0	0	0	0	0	0.00629084	0	0	0	0	0.00442229	0	0.00317044	0	0.0035015	0	0	0	0.0525411	0	0	0	0.00353028	0.0126831	0	0.00207599	0	0	0	0	0	0.0489058	0.496319
HTR1B	Amine Receptor	5-HT	0.013012	0	0	0	0	0.279685	0	0.0639861	0.041229	0.079757	0	0.0130692	0.00781264	0.0313811	0	0	0.113874	0	0	0	0	0	0.0152549	0	0	0.0154976	0	0.0141124	0	0	0	0	0	0	0.0212096	0	0	0	0	0	0	0	0	0.0172093	0	1.48371	0.437846
NPBWR1	Peptide Binging Receptor	neuropeptide B-23 {Sp: Rat}, neuropeptide B-23 {Sp: Mouse}, neuropeptide B-23 {Sp: Human}, neuropeptide B-29 {Sp: Human}, neuropeptide B-29 {Sp: Rat}, neuropeptide B-29 {Sp: Mouse}, neuropeptide W-23 {Sp: Human}, neuropeptide W-23 {Sp: Mouse, Rat}, neuropeptide W-30 {Sp: Rat}, neuropeptide W-30 {Sp: Mouse}, neuropeptide W-30 {Sp: Human}	0	0	0.0163109	0.000937447	0.000504855	0.0658067	0	0.0160398	0.0245892	0.0323689	0	0.0457505	0.00821436	0	0.054265	0.08882	0.0892269	0	0.093425	0	0	0.0195169	0.0879109	0	0	0	0	0	0	0.0352861	0	0.0113096	0.0115529	0.221432	0	0.0245325	0	0.042084	0	0.0758749	0	0	0	0.0209395	0	0.0175941	0
OR2T8	Olfactory Receptor		0.298072	0.286869	0.2393	0.242657	0.124302	0.321293	0.186513	0.127316	0.178313	0.0723116	0.0523324	0.0671706	0.230879	0.35347	0.170925	0.277913	0.256419	0.250489	0.0825391	0.459631	0.616508	0.117123	0.484932	0.333676	0.0678039	0.768544	0.543278	0.171104	0.0565697	0.546196	0.470657	0.315195	0.0581918	0.349105	0.472633	0.519421	0.212295	0.155736	0.119834	0.450126	0.120604	0.238909	0.370499	0.718885	0.151586	0.0653104	0.479417
FPR3	Peptide Binging Receptor	F2L {Sp: Human}, humanin {Sp: Human}	0.0212239	0.0715842	0.0090748	0.0254116	0.0222187	0.0969635	0.562474	0.00647756	0.0477617	0.00642011	0.133866	0.0153548	0.00629084	0.24451	0.00357345	0	0	0	0.188502	0.182934	0.549433	0.534321	0.23314	0.367282	0.133116	0.209067	0.76851	0.402198	0.424836	0.629315	0.259556	0.290578	0.400429	0.0601858	0.63358	0.379654	0.132985	0.180021	0.103007	0.139967	0.524304	0.464114	0.127224	0.298471	0.0499235	0.0644414	0.804012
AVPR1B	Peptide Binging Receptor	oxytocin {Sp: Human, Mouse, Rat}, vasopressin {Sp: Human, Mouse, Rat}	0.56225	0.758713	0.0922074	0.828055	0.521835	0.271952	0.0614859	0.413345	0.712745	0.52701	0.216734	0.483375	0.310491	0.689979	0.189755	0.112687	0.380064	0.0970309	0.139902	0.255755	0.599137	0.0825119	0.161281	0.225929	0	0.255295	0.262108	0.338008	0.150196	0.383862	0.179537	0.212345	0.103437	0.0346806	0.285426	0.318554	0.0540427	0.112847	0.05023	0.252803	0.111192	0.152586	0.10671	0.289823	0.115699	0.193204	0.198456
TAS2R20	Taste 2 Receptor		0.51924	0.413886	0.245666	0.637527	0.50069	0.458098	0.299467	0.647978	0.585876	0.2444	0.273277	0.430692	0.350237	0.397047	0.0513999	0.278401	0.524044	0.220677	0.218546	0.383243	0.595895	0.472467	0.121838	0.739261	0.547302	0.885996	0.691391	0.61838	0.19662	0.866552	0.399532	0.346804	0.219773	0.172513	0.926356	0.490775	0.170989	0.149116	0.0593968	0.447706	0.759889	0.415943	0.184966	0.587403	0.905767	0.519683	0.869698
GPR68	Purin receptor cluster Receptor	Protons	0.251422	0.24496	0.294782	0.385619	0.433974	0.512915	0.307265	0.368075	0.363272	0.273349	0.23886	0.826347	0.246493	0.371113	0.103907	0.240632	0.424836	0.25021	0.56048	0.288548	0.576483	0.383574	0.215952	0.232489	0.777317	0.450211	0.358621	0.370611	0.677188	0.590319	0.326227	0.260568	0.339229	0.126841	0.415045	0.3403	0.171501	0.184191	0.226065	0.0976512	0.374266	0.514582	0.189426	0.188819	0.186526	0.191474	0.260038
GPR150	Class A Orphans		0.424051	0.443575	0.0900946	0.660262	0.266385	0.110457	0.257916	0.318207	0.297379	0.193368	0.727973	0.244936	0.101072	0.499619	0.152703	0.180823	0.633152	0.541891	0.0225454	0.365737	0.648134	0.159707	0.542189	0.585463	0.0160541	0.518968	0.419582	0.382313	0.245033	0.667356	0.5108	0.645121	0.252634	0.289563	0.362565	0.459316	0.337894	0.187831	0.213329	0.473143	0.26696	0.271784	0.314221	0.65796	0.144934	0.164078	0.323278
HRH4	Amine Receptor	histamine	0.371994	0.305048	0.0717901	0.915353	0.322528	0.64853	0.12729	0.740289	0.50924	1.02686	0.773009	0.303389	0.50849	0.593526	0.349784	0.334568	0.501424	0.868813	1.39973	0.79888	1.49244	0.0990797	0.222174	0.206056	0.0266159	0.0837376	0.204153	0.74853	0.213217	0.949714	0.239716	0.201483	0.808772	0.487682	0.217181	0.63736	0.380064	0.0606423	0.0567222	0.126484	0.354023	0.415899	0.0760528	0.17022	0.140543	0.0514696	0.268458
PTGDR	Eicosanoids Receptor	PGD₂, PGE₂, PGF₂α, PGI₂, PGJ₂	0.289728	0.288784	0.0695647	0.68767	0.270326	0.300182	0.333916	0.297156	0.27262	0.293641	0.356764	1.07767	0.227581	0.692757	0.235703	0.175774	0.425599	0.0625777	0.372339	0.352566	1.00935	0.206268	0.339149	0.265953	0.269907	0.340653	0.177242	0.332485	0.194226	0.478019	0.293582	0.10671	0.213503	0.0794703	0.536371	0.497198	0.138146	0.117496	0.126365	0.112006	0.216362	0.343533	0.106469	0.287827	0.123163	0.0892269	1.41002
TAS2R60	Taste 2 Receptor		0.0479292	0.0187196	0.00766914	0	0.0332574	0.0725175	0.175659	0.0301383	0.0254683	0.0324676	0.103048	0.108826	0.0497005	0.0324817	0.0562089	0	0	0.0948711	0.242572	0.217404	0.154842	0.270314	0.0897829	0.076436	0.187071	0.105504	0.121917	0.225756	0.322251	0.166561	0.0725312	0.204304	0.325248	0.169694	0.225818	0.191702	0.186424	0.287354	0.27478	0.0656688	0.140177	0.185549	0	0.0425603	0.0859956	0.114034	0.0825255
OR2AK2	Olfactory Receptor		0.237025	0.187502	0.536322	0.110978	0.241633	0.204817	0.0839554	0.261579	0.0824437	0.0689322	0.0557232	0.413193	0.171476	0.327365	0.192724	0.11422	0.261627	0.204178	0.149884	0.155283	0.113874	0.0176939	0.227593	0.0883723	0.0348355	0.209054	0.0665232	0.0401069	0.0923292	0.340175	0.111953	0.0849215	0.0105221	0.00908914	0.0604902	0.190261	0.0189332	0.0479571	0.040626	0.105772	0.0563893	0.0336521	0.0778309	0.252016	0.170694	0.0427004	0.11027
GPRC5D	Class C		0.0438064	0.0835061	0.391394	0.0318751	0.015626	0.236438	0.347019	0.309875	0.621703	0.0762718	0.255066	0.0490034	0	0.813237	0.0174516	0.0373119	0.611465	0.289351	0.475386	0.025936	0.818482	0.373231	0.344715	0	0.737375	0.0260493	0.048292	0.892492	0.703561	0.299819	0.506602	0.00746822	0.615115	0.0518315	0.093479	0.614116	0.108384	0.524254	0.513743	0.0410747	0.0686571	0.048585	0.0383097	0.0199296	0.635253	0.0488918	0.0727918
OR9A4	Olfactory Receptor		0.257602	0.0374806	0.0338494	0.0477896	0.323601	0.137425	0.591727	0.0972872	0.247454	0.24323	0.193898	1.60501	0.355197	0.17742	0.32397	0.519975	0.150547	0.0959109	0.503776	0.171501	0.0752314	0.143237	0.0577483	0.102604	0.279008	0.136992	0.71101	1.17344	0.0802756	0.00956216	0.127079	0.15738	0.322863	0.0753273	0.0771883	0.0954114	0.105745	0.289563	0.160068	0.0399245	1.34119	0.469146	0.0879923	0.0552234	0	0	0
TAS2R31	Taste 2 Receptor		0.550605	0.488823	0.261639	0.707277	0.596515	0.304791	0.152417	0.906744	0.602295	0.0617071	0.43282	0.528361	0.433397	0.255622	0.268075	0.28584	0.345249	0.121572	0.326399	0.494825	0.369014	0.235298	0.278556	0.717026	0.23787	0.434231	0.330868	0.426437	0.28616	0.811792	0.435095	0.349784	0.214821	0.101327	0.827087	0.600317	0.149689	0.0441283	0.101771	0.407636	0.409679	0.243901	0.429643	0.366207	0.988906	0.325087	0.547499
OR2T33	Olfactory Receptor		0.123229	0.190539	0.20068	0.156798	0.152573	0.102833	0.0270974	0.0957624	0.243413	0.0486965	0.048585	0.0227868	0.20848	0.203702	0.0372698	0.110791	0.0765728	0.106	0.0487942	0.207593	0.391647	0.123123	0.317385	0.453354	0.0990528	0.595838	0.294994	0.206156	0.202223	0.612286	0.305258	0.25538	0.0852479	0.169797	0.411329	0.400964	0.0392788	0.124183	0.0846222	0.373242	0.0425883	0.0775575	0.195587	0.19016	0.127607	0.0708015	0.36427
OR2A7	Olfactory Receptor		0.0507455	0	0	0.0278193	0	0.103921	0	0	0.0370167	0.140072	0	0.0756285	0.0244615	0.588325	0	0	0	0.0675148	0.0755189	0.287898	0	0	0.0534867	0.0359195	0	0.0246034	0	0	0	0.213876	0.092018	0	0.032651	0.0597152	0	0	0.119794	0.0868245	0.0224317	0.0580809	0.178645	0.0273239	0	0.0992413	0	0	0.192712
SSTR2	Peptide Binging Receptor	CST-14 {Sp: Mouse, Rat}, CST-17 {Sp: Human}, SRIF-14 {Sp: Human, Mouse, Rat}, SRIF-28 {Sp: Human, Mouse, Rat}	0.134129	0.14342	0.0777899	0.0300676	0.0107655	0.110216	0.0380428	0.0217924	0.0247594	0.0399806	0.057166	0.159887	0.00815698	0.10825	0.111312	0.0197304	0.0500767	0.0391244	0.149012	0.187666	0.0466307	0	0.207693	0.0317481	0.023894	0.0573463	0.0603933	0.121347	0.0693585	0.0466168	0.0385907	0.0589122	0.0420139	0.024419	0.0698121	0.0269275	0.13753	0.044492	0.0169527	0.0540705	0.0974894	0.0308163	0.0673634	0.0277344	0.0141696	0.219537	0.0623428
OPN1SW	Opsin		0.0330459	0	0	0	0	0	0	0.0214229	0.0188051	0	0.0106653	0	0.0173518	0.00329999	0	0	0	0.00485371	0.0187623	0.0149551	0	0.328136	0.00508375	0.420596	0.0467425	0	0	0.0343989	0	1.24052	0	0	0.0118963	0	0	0	0	0	0.00911781	0	0	0.0136123	0	0	0.0174231	0.00939017	0.0487802
OPRK1	Peptide Binging Receptor	α-neoendorphin {Sp: Human, Mouse, Rat}, β-endorphin {Sp: Rat}, β-endorphin {Sp: Human}, β-endorphin {Sp: Mouse}, β-neoendorphin {Sp: Human, Mouse, Rat}, big dynorphin {Sp: Human, Mouse, Rat}, dynorphin A {Sp: Human, Mouse, Rat}, dynorphin A-(1-13) {Sp: Human, Mouse, Rat}, dynorphin A-(1-8) {Sp: Human, Mouse, Rat}, dynorphin B {Sp: Human, Mouse, Rat}, [Leu]enkephalin {Sp: Human, Mouse, Rat}, [Met]…	0	0.00181665	0	0	0.00109603	0	0.00353028	0.00640575	0.00498311	0.00322802	0.0249154	0	0.00650629	0.000259662	0	0	0	0	0.00481057	0	0	0.00378931	0	0	0	0.00158609	0.00167256	0	0	0	0	0	0	0	0	0	0	0	0	0	0	0	0	0	0.00286811	0.00351589	0
DRD4	Amine Receptor	dopamine	0.181433	0.465525	0.193974	0.124341	0.211261	0.475811	0.28765	0.213092	0.535476	0.162274	0.326008	0.145938	0.150131	0.386094	0.385067	0.262926	0.284964	0.166908	0.280719	0.663955	0.161256	0.162623	0.372584	0.199437	0.592569	0.74479	0.540454	0.587115	0.580088	0.641491	0.292617	0.281396	0.301634	0.221456	0.174969	0.172948	0.575245	0.479913	0.266577	0.199814	0.191777	0.153805	0.229145	0.195776	0.244704	0.313873	0.402602
OR52N4	Olfactory Receptor		0.517054	0.524294	0.752004	0.596573	1.06687	0.252634	0.219103	0.331327	0.996917	0.233569	0.224621	0.36446	0.303985	0.565948	0.126933	0.288737	0.730992	0.367125	0.0748616	0.9596	0.115766	0.189426	0.0748342	0.21227	0.16913	0.117043	0.0472033	0.0908399	0.131194	0.36586	0.0473569	0.110671	0.0643724	0.216461	0.092654	0.0717901	0.080453	0.147216	0.308466	0.0718588	0.143668	0.0647863	0.164014	0.330719	0.849911	0.182997	0.247223
GPR161	Purin receptor cluster Receptor		1.24503	0.223991	0.0291631	0.334946	0.139836	0.121387	0.0760939	0.130193	0.228037	0.0755189	0.192459	0.083547	0.0962484	0.182845	0.0467425	0.0206124	0.145717	0.554775	0.0278052	0.137622	0.299421	0.0645518	0.126894	0.407342	0.168385	0.104001	0.247125	0.177191	0.179193	0.35173	0.224361	0.192851	0.123203	0.0270549	0.28629	0.213727	0.0555705	0.343522	0.12762	0.290354	0.103343	0.257143	0.0610849	0.22179	0.0331164	0.0703756	0.0382957
CCBP2	Chemokine Receptor		0.146642	0.233986	0.339365	0.751669	0.426909	0.121082	0.365133	0.731513	0.207156	0.190514	0.244911	0.567137	0.318866	0.305574	0.705925	0.260026	0.371269	0.163099	0.431922	0.0872863	0.38104	0.0962753	0.0918014	0.0320726	0.0596875	0.0532643	0.0230282	0.067143	0.0778309	0.662998	0.0558204	0.0529584	0.0561257	0.00309846	0.090718	0.183302	0.0936954	0.0352438	0.235629	0.028555	0.0165534	0.122646	0.0137552	0.0424622	0.0344975	0.0175941	0.010608
HCRTR1	Peptide Binging Receptor	orexin-A {Sp: Human, Mouse, Rat}, orexin-B {Sp: Human}, orexin-B {Sp: Mouse, Rat}	0.322401	0.536401	0.0526107	1.29689	0.142283	0.373231	0.0369885	0.152144	0.0863082	0.34161	0.155425	0.0945604	0.158673	0.352081	0.128188	0.0286964	0.156979	0.169001	0.134089	0.0510658	0.0792928	0.0409065	0.116618	0.0123255	0.0293893	0.0317904	0.0135266	0.066165	0.142583	0.0487244	0.0697434	0.0271965	0.0282579	0.0295589	0	0.00447982	0.0350608	0.0602411	0.0936954	0.0146695	0.0523881	0.0300111	0.12409	0.0263468	0.029262	0.0238799	0.0611817
TSHR	Glycoprotein Receptor	TSH {Sp: Human}, TSH {Sp: Mouse}, TSH {Sp: Rat}	0.0215224	0.0273664	0.0235251	0.0405558	0.0312823	0.0424762	0.0914087	0.0524715	0.0509962	0.0117962	0.042084	0.0491986	0.0440443	0.0299687	0.0244757	0.0344975	0.0930598	0.0504947	0.0600889	0.0545707	0.0745602	0.0424202	0.0295024	0.04064	0.303342	0.086512	0.0409625	0.0545012	0.0361024	0.0793474	0.0574295	0.0574295	0.105061	0.0363697	0.0482641	0.0383097	0.0695509	0.0422521	0.0120537	0.0173091	0.0413551	0.0809441	0.0400788	0.018919	0.127514	0.0901624	0.0727781
GPR25	Class A Orphans		0.0101496	0.0657102	0.0204275	0.0886979	0.029785	0.0737243	0.0736969	0.0581225	0.0655172	0.0605178	0.0288944	0.0894439	0.0357224	0.0154833	0	0.0534172	0.0380147	0.0216503	0.0367635	0.00134108	0.148283	0.140334	0.0496447	0.0179647	0.022801	0.0168243	0.0461138	0.0303078	0.111806	0.0497144	0	0.0103359	0.0178364	0	0.0914223	0.0196308	0.0209964	0.0129834	0.0285267	0	0.0575958	0.0833564	0	0	0	0	0.0568887
ADRA1D	Amine Receptor	(-)-adrenaline, (-)-noradrenaline	0.00583111	0.019645	0.0180644	0.0316916	0.0061041	0	0	0.00611846	0.0358069	0.006061	0.105316	0.0100494	0.00581675	0.0126259	0	0.0190756	0	0.025369	0.0209537	0.0154119	0.0172521	0.0497144	0.0387171	0.0823075	0.00514125	0.280754	0.28168	0.134668	0.0559592	0.0693035	0.0463933	0.0405698	0.038998	0.0136552	0.0550151	0.118971	0	0.017195	0.0124686	0.00705194	0.053445	0.105396	0.0427844	0.483406	0.0229146	0.0130406	0.0117675
CNR1	Lysophospholipids Receptor	2-arachidonoylglycerol, anandamide	0.0220482	0.00384686	0.021039	0.0333701	0.0052275	0.0610296	0.00874503	0.123083	0.0123112	0.0947901	0.0139553	0.0671155	0.645268	0.0308022	0.591469	0.0151835	0.0287106	0.43726	1.33728	0.00698016	0.0504251	0.0538203	0.00149962	0.0251422	0.0325382	0.0330036	0.00341514	0.0206978	0.0252273	0.022034	0.0530974	0.0198158	0.0374666	0.00692273	0.0414813	0.0195738	0.00233527	0.0152406	0.0141839	0.0305197	0.00275292	0.0297426	0.0333137	0.0273664	0.0186911	0.0029257	0.00351589
CHRM3	Amine Receptor	acetylcholine	0.0110805	0	0	0.0121682	0	0	0.0122111	0	0.00857294	0.00568742	0.017195	0.00554371	0.00585985	0.0122969	0	0	0.00774089	0	0.00578801	0.0146267	0.0265735	0.0238657	0	0	0	0.0196877	0.015469	0.0148266	0.00983444	0.00263772	0.010608	0	0.00779829	0	0.0267717	0	0	0	0	0	0	0.0245325	0.0144553	0.00756869	0.0103502	0	0.100762
GPR128	Adhesion Receptor		0	0.00573053	0.00535687	0.00535687	0	0.00716679	0	0	0	0	0	4.32802e-05	0	0.00820001	0	0	0	0	0	0.0192037	0.0539593	0.0122397	0.00577364	0.000793264	0	0.0116244	0.0136123	0.00116811	0	0.102698	0.00956216	0.00354467	0.00338636	0.00584548	0.0154405	0.0112523	0	0	0.00213361	0	0	0.0204418	0	0	0	0	0.00667862
TAS2R38	Taste 2 Receptor		0.0268567	0.0308163	0.027975	0.0145981	0.00736775	0.0723528	0	0.014141	0	0.0295872	0.0273947	0.0267576	0.0135266	0.0213944	0.0617209	0.0346947	0.0187908	0	0.0275646	0	0.0161397	0	0	0	0	0	0	0	0.0704443	0.0309858	0.0125401	0	0.0183778	0.0198015	0	0.00775524	0.0167102	0	0	0.0277344	0.0145267	0.00473868	0	0	0	0	1.83806
GPR113	Adhesion Receptor		0.443692	0.485499	0.39015	0.503227	0.368969	0.324085	0.373275	0.261025	0.58029	0.284526	0.595886	0.472113	0.226915	0.451868	0.226089	0.176731	0.480296	0.441367	0.201885	0.462869	0.268602	0.412706	0.429868	0.533812	0.375812	0.499292	0.379632	0.615953	0.518968	0.432468	0.402951	0.375201	0.450063	0.28187	0.422997	0.404347	0.422394	0.431901	0.340232	0.523512	0.560676	0.412933	0.383807	0.577663	0.605513	0.378434	0.359577
TAS2R19	Taste 2 Receptor		0.312491	0.465442	0.333824	0.2861	0.278782	0.544565	0.344363	0.557846	0.628456	0.172052	0.314662	0.342828	0.264741	0.348504	0.375167	0.238347	0.360398	0.151456	0.237637	0.45076	0.40919	0.279198	0.300381	0.411448	0.150053	0.412467	0.427831	0.366331	0.120737	0.498557	0.373799	0.334431	0.300405	0.0967611	0.330076	0.433269	0.18811	0.143563	0.0548901	0.407799	0.32987	0.264068	0.422416	0.39257	0.484747	0.364382	0.296205
TAS1R3	Class C		0.190286	0.229932	0.121758	0.171975	0.237931	0.337106	0.915521	0.126021	0.347677	0.295605	0.509665	0.49056	0.297814	0.220553	0.196192	0.178823	0.175122	0.381261	0.191146	0.255622	0.24245	0.190021	0.277152	0.293865	1.12289	0.298611	0.18522	0.277235	0.471364	0.441547	0.310084	0.240217	0.443925	0.193797	0.273528	0.161913	0.206218	0.3587	0.172935	0.220045	0.310142	0.295864	0.151209	0.146538	0.256914	0.21955	0.1725
CXCR6	Chemokine Receptor	CXCL16 {Sp: Human}, CXCL16 {Sp: Mouse}, CXCL16 {Sp: Rat}	0.306612	0.211099	0.14019	0.5007	0.158182	0.352352	0.0654344	0.411708	0.185334	0.115912	0.157031	0.281443	0.273253	0.280944	0.193532	0.309595	0.0686158	0.126656	0.238652	0.205418	0.360297	0.178823	0.26283	0.209067	0.118134	0.107701	0.170912	0.243645	0.098689	0.468906	0.321917	0.162829	0.25911	0.178772	0.416505	0.326503	0.105236	0.06371	0.311119	0.188338	0.213988	0.228886	0.285284	0.155076	0.975946	0.0613062	0.136769
TAS2R10	Taste 2 Receptor		0.250974	0.207631	0.0346101	0.905081	0.624204	0.0873135	0.240693	0.33578	0.550231	0.0489336	0.100359	0.267188	0.17594	0.233765	0.0185202	0.0850983	0.167782	0.150599	0.016425	0.165854	0.237282	0.349909	0.0189475	0.330363	0.081885	0.271569	0.265629	0.271354	0.0595629	0.498721	0.137858	0.100453	0.100776	0.0387592	0.3606	0.106375	0.0987564	0.0385767	0.0021048	0.0980152	0.252973	0.179116	0	0.277735	0.373943	0.0931004	0.440272
OXTR	Peptide Binging Receptor	oxytocin {Sp: Human, Mouse, Rat}, vasopressin {Sp: Human, Mouse, Rat}	0.243498	0.219079	0.250755	0.420811	0.374422	0.314163	0.277306	0.230744	0.482156	0.0917066	0.434038	0.174304	0.183594	0.27827	0.0883045	0.100036	0.324857	0.174112	0.20196	0.165159	0.105826	0.0988777	0.12307	0.133932	0.191904	0.130865	0.132458	0.144294	0.0644276	0.174828	0.191272	0.104605	0.0956004	0.0626467	0.151313	0.0876393	0.0745602	0.124394	0.0554595	0.20384	0.166972	0.131431	0.738361	0.0910837	0.288252	0.176961	0.430039
TAS2R3	Taste 2 Receptor		0.0935061	0.207243	0.0430925	0.789329	0.249069	0.0459182	0.0837784	0.256455	0.168681	0.0778036	0.0834653	0.104323	0.0434285	0.208093	0	0.0362712	0.210987	0.0740395	0.0142982	0.0711174	0.154635	0.123468	0	0.146225	0.0274089	0.0885216	0.00506937	0.16836	0.0399525	0.101946	0.0391103	0.0701695	0.0564864	0.0313811	0.118373	0.173972	0.0172663	0.0439744	0.0375509	0.09149	0.0359195	0.0304491	0.0361446	0.108625	0.339263	0.0382816	0.148518
CHRM5	Amine Receptor	acetylcholine	0.110016	0.118134	0.0262618	0.174547	0.0966937	0.0395736	0.0732307	0.156565	0.0663717	0.0556122	0.0427704	0.0820894	0.083261	0.0367073	0.0406821	0.0352861	0.0236528	0.0571383	0.0623013	0.0643035	0.110737	0.0644276	0.0238373	0.10675	0.0608221	0.0616103	0.058552	0.0424762	0.0786645	0.0575127	0.0483897	0.0627849	0.0602965	0.039728	0.112433	0.12201	0.0120966	0.0225454	0.0827435	0.0187908	0.144764	0.0840098	0.0703206	0.0606562	0.0943036	0.0510658	1.80589
OR10AD1	Olfactory Receptor		0	0.0372135	0.0084582	0.0517897	0.0288237	0.0523324	0.0718725	0.0674597	0.211698	0.0333137	0.0481385	0.0423922	0	0.0433305	0.0376212	0.0368198	0	0.0162966	0.0978939	0.155555	0.0378882	0.0351594	0.0311693	0.181484	0.114567	0.0746013	0.0178507	0.0413411	0.0851255	0.0257092	0.0351734	0.0708701	0.0306045	0.0189475	0.0510936	0	0.105718	0.0291772	0.0255391	0.117123	0.171822	0.0702794	0	0.0219913	0.180173	0	0.1123
OR2L3	Olfactory Receptor		0.155348	0.0733678	0.193456	0.0876393	0.2028	0.039714	0.0550429	0.170605	0.201044	0.0168101	0.0443941	0.408331	0.140268	0.364897	0.0191895	0.0214371	0.0918961	0.0737928	0	0.135115	0.199876	0	0.071241	0.052708	0.0158972	0.135062	0.0707603	0.0431905	0.0400087	0.51343	0.0224033	0.0464072	0	0	0.198758	0.158596	0.040163	0.0530279	0.0174089	0.0302796	0	0.00914649	0	0.0955599	0.21009	0.0164393	0.0700733
FZD4	Frizzled	Wnt	0.794861	0.225497	0.300042	0.0353565	0.0232128	0.0816532	0.330409	0.0474407	0.161049	0.0247877	0.131668	0.068492	0.0224601	0.164246	0.121957	0.0471056	0.0668401	0.0851663	0.0698946	0.0945334	0.0557926	0.0104075	0.199349	0.153222	0.0284984	0.149507	0.0161968	0.0176797	0.0801528	0.0761897	0.121626	0.0283853	0.111993	0.113287	0.128412	0.0215792	0.0884944	0.0522768	0.0569026	0.0457924	0.0109803	0.0196023	0.0585936	0.229846	0.0111235	0.0211243	0.0337366
KISS1R	Peptide Binging Receptor	kisspeptin-10 {Sp: Mouse, Rat}, kisspeptin-10 {Sp: Human}, kisspeptin-13 {Sp: Human}, kisspeptin-14 {Sp: Human}, kisspeptin-52 {Sp: Mouse}, kisspeptin-52 {Sp: Rat}, kisspeptin-54 {Sp: Human}	1.79439	0.414633	0.0484315	0.36774	0.0703481	0.17654	0.0396859	0.0919097	0.219103	0.0274938	0.071241	0.105075	0.0677901	0.118493	0.0647449	0.0778309	0.136257	0.20808	0.0477896	0.0872592	0.416861	0.0230424	0.19174	0.153663	0.0443242	0.303319	0.0915983	0.124235	0.0619144	0.403486	0.233802	0.0239366	0.0338775	0.0523185	0.0450095	0.14922	0.103679	0.062481	0.0206124	0.069166	0.109588	0.0158258	0.122924	0.0552512	0.0357365	0.227692	0.400396
GPR142	Class A Orphans		0.174803	0.0257234	0.0963428	0.0581918	0.593717	0.0365104	0.122818	0.0578315	0.486169	0.0810942	0.0229714	0.300323	0.4027	0.123044	0.170861	0.0354691	0.0748479	0.0852887	0.176808	0.0247594	0.0674873	0.30222	0.103383	0.107407	0.0621079	0.0805349	0.0832202	0.134536	0.168591	0.0635167	0.0477896	0.125929	0.06132	0.129098	0.0615412	0.249118	0.259218	0.0245183	0.108545	0.132524	0.200981	0.0341594	0.0208684	0.0316634	0.0663717	0	0
FFAR1	Other lipid Receptor	long chain carboxylic acids	0.110791	0	0.224547	0	0.0666885	0.295723	0.0614859	0.0516088	0.178377	0.0472033	0.090718	0.60162	0	0.0503833	0.052068	0.333046	0.543139	0.429096	0.352544	0.049338	0.0197588	0.0413411	0.162146	0.0568471	0.190943	0	0.0783366	0.0171095	0.383652	0.0570967	0.317894	0.000432744	0.0232412	0.235176	0	0.0626329	0.0914629	0.165018	0.211174	0.161307	0	0	0.0434425	0.129389	0.035835	0.0188051	0
MRGPRE	Class A Orphans		0.0862267	0.314662	0.0123684	1.03778	0.201646	0.0465469	0.158117	0.29191	0.255742	0.280885	0.135115	0.105115	0.0899998	0.2162	0.116977	0.105182	0.23941	0.142479	0.0895388	0.226225	0.171617	0.17548	0.0277627	0.144399	0.132564	0.029884	0.115073	0.17714	0.175122	0.31465	0.0781863	0.123825	0.428067	0.0137695	0.166805	0.337117	0.153663	0.123494	0.0597152	0.0706916	0.174496	0.255839	0.0890642	0.0174089	0	0.0134122	0.209241
GPR176	Class A Orphans		0.0572215	0.0315928	0.017024	0.0913546	0.0314234	0.012254	0.0903792	0.0171523	0.0589537	0.0932762	0.0776395	0.0272248	0.0140839	0.0346383	0.0126259	0.021366	0.0407101	0	0.0992009	0.103827	0.0163679	0.0232412	0.16074	0.0261485	0.057374	0.0450934	0.0151407	0.174752	0.122527	0.0508569	0.0380428	0.0943982	0.111913	0.0765865	0.0218634	0.0411448	0.124857	0.151937	0.228652	0.101502	0.0369323	0.0301524	0.0510797	0.0341312	0.0330459	0.0367495	0.060753
GPR82	Purin receptor cluster Receptor		0.00462363	0.0252982	0.0142553	0.00967681	0.0238515	0.0301948	0.0100923	0.0332292	0.00989175	0.0167816	0.0710075	0.040163	0.0176939	0.0562228	0.00542873	0.0412009	0.0325946	0.0123255	0.0234541	0.0913952	0.0848943	0.0861587	0.0212665	0.0640827	0.142387	0.169194	0.0300535	0.107768	0.0169099	0.141747	0.0435125	0.0829205	0.0758612	0.0348918	0.200856	0.0497841	0.0502997	0.0041346	0.0594799	0.0492265	0.0578038	0.20518	0.0477059	0.0780359	0.111285	0.0235251	0.04452
FZD9	Frizzled	Wnt	0.0549318	0.0527219	0.0867023	0.0422661	0.0476082	0.17072	0.249118	0.0779266	0.110884	0.254001	0.283839	0.108518	0.547697	0.448235	0.183213	1.10145	0.148492	0.553439	0.933943	0.0117103	0.0535562	0.0405558	0.0377758	0.00201836	0.0887929	0.00778394	0.0573324	0.021039	0.0309716	0	0	0	0.0309152	0.0301383	0	0.0451494	0.0243622	0.0644138	0	0.00814263	0.00355906	0.104981	0.0172806	0.00841518	0.0119393	0.0727369	0.0441563
CCR8	Chemokine Receptor	CCL1 {Sp: Human}, CCL1 {Sp: Mouse}, CCL8 {Sp: Mouse}	0.0188335	0.0695922	0.0106223	0.0869739	0.0477896	0.0547096	0.0431345	0.0402191	0.0324676	0.0107942	0.020584	0.184395	0.123057	0.0666059	0.0643586	0.0396718	0.0568887	0	0.0205982	0.0366792	0.240302	0.0631854	0.10908	0.0431485	0.0240643	0.0240785	0.0432325	0.0274796	0.0350467	0.310538	0.0391384	0.0551957	0.0490034	0.0574988	0.151677	0.0354268	0.121161	0.0094905	0.168745	0.146173	0	0.023014	0.105437	0.027607	0.0343848	0	0.0546679
EDNRB	Peptide Binging Receptor	endothelin-1 {Sp: Human, Mouse, Rat}, endothelin-2 {Sp: Human}, endothelin-3 {Sp: Human, Mouse, Rat}	0.0197588	0.0894846	0.0150408	0.0070663	0.00818567	0.0519428	0.223151	0.0151693	0.122593	0.0349763	0.288087	0.0437644	0.0758612	0.0464492	0.447875	0.0275221	0.0541122	0.0215366	0.0282438	0.0350326	0.0759844	0.105276	0.022588	0	0.204178	0.256962	0.134523	0.00387564	0.00976279	0.00650629	0.0238657	0.0283711	0.115806	0	0.222211	0	0.0910431	0.100036	0.00979145	0.00446544	0	0.00401951	0.0283853	0.0185772	0.00970547	0.0121825	0.0387171
VIPR2	Class B Receptor (peptide)	GHRH {Sp: Human}, GHRH {Sp: Mouse}, GHRH {Sp: Rat}, PACAP-27 {Sp: Human, Mouse, Rat}, PACAP-38 {Sp: Human, Mouse, Rat}, PHI {Sp: Mouse, Rat}, PHV {Sp: Rat}, secretin {Sp: Rat}, secretin {Sp: Human}, secretin {Sp: Mouse}, VIP {Sp: Human, Mouse, Rat}	0.494037	0.0316493	0.0496726	1.02133	0.204717	0.0169669	0.00537124	0.82082	0.263095	0.33284	0.48386	0.0565835	0.0317339	0.335883	0.135495	0.117934	0.165275	0.0988777	0.106737	0.066661	0.257119	0.00561557	0.209141	0.0302654	0.00419215	0.00567305	0.00436476	0.0290217	0.00795613	0.64584	0.0257376	0.021764	0.0245466	0.0109803	0.0503554	0.306985	0.0306186	0.0159114	0.00397635	0.0119822	0.0293751	0.0410467	0.00390442	0.0207262	0.00934717	0.686523	0.121877
UTS2R	Peptide Binging Receptor	urotensin-II {Sp: Human}, urotensin-II {Sp: Mouse}, urotensin-II {Sp: Rat}, urotensin-related peptide {Sp: Human, Mouse, Rat}	0	0.0229288	0	0	0	0.0145838	0.11474	0.0407241	0.0440024	0.0097198	0.0777762	0	0	0	0	0	0.0487663	0.0184205	0.0269983	0.0118677	0.0313528	0.032792	0.0190471	0.0271541	0.241132	0.00532812	0.0282721	0.018506	0.0355535	0	0.0244757	0	0.0830431	0	0	0.0118534	0.0232128	0.0455828	0.0286964	0	0.0141124	0	0	0	0.0241636	0.00443667	0
ADORA1	Adenosine receptors	adenosine	0	0	0	0	0	0	0.103128	0	0	0	0.0108371	0.0262477	0	0.0258226	0	0	0	0.0320303	0.0056012	0.063282	0.0707877	0.815567	0.059909	0.0623428	0.654289	0.137005	0.070142	0.377779	0.0694547	0.0992009	0.0434145	0.0811351	0.102967	0.0976647	0.27459	0.388575	0.013112	0.0855742	0.0170382	0.0383659	0.0581641	0.45586	0.0126974	0	0.00486809	0.0059748	0.0143124
XCR1	Chemokine Receptor	XCL1 {Sp: Human}, XCL1 {Sp: Rat}, XCL1 {Sp: Mouse}, XCL2 {Sp: Human}	0.0475803	0.0129405	0.0348214	0.0122254	0	0.01244	0.0473988	0	0	0.00993474	0.0343002	0	0	0.0123255	0	0.0146981	0.0152692	0.00997772	0.182235	0.0289369	0.0579146	0.0272248	0	0.00788439	0.0387312	0	0	0.0120108	0.0579424	0	0.0319174	0.00818567	0.023965	0	0	0.0130263	0	0	0.00456611	0.0090748	0.0120966	0	0.014898	0.0149408	0	0	0
MRGPRF	Class A Orphans		0	0.00787004	0	0	0	0.0148694	0.172295	0.0659858	0.0422521	0.0484734	0.0136409	0.0269983	0.0139981	0.0147695	0.0271682	0.0169527	0.0301948	0.0102929	0.106724	0	0	0	0.00789873	0.0142124	0.0233689	0	0	0	0.00831477	0	0.000576963	0	0.0183636	0	0	0	0.00838649	0.066041	0	0.0082287	0	0.0366932	0	0	0	0	0
GCGR	Class B Receptor (peptide)	glucagon {Sp: Human, Mouse, Rat}	0.0221902	0	0	0	0	0.00900312	0	0	0	0	0.00772655	0.00759739	0.00787004	0	0.00456611	0	0.0103932	0	0	0.0102499	0	0	0.00442229	0.00531375	0	0	0.0071955	0.00808525	0.0274089	0	0.153559	0	0	0.0246176	0	0	0.0185772	0.0203706	0.00947617	0	0	0	0	0	0	0.112593	0.157393
OR3A2	Olfactory Receptor		0.00708066	1.0734	0	0	0.0148694	0	0.152949	0	0	0	0.65273	0	0	0	0.149598	0	0	0.0108801	0	0	0.233238	0.00891709	0	0	0.0244615	0	0	0.00756869	0	0	0	0	0	0.0104648	0.122805	0.0162966	0.0510658	0	0	0.0956949	0	0	0.155775	0	0.00649193	0	0
OR3A1	Olfactory Receptor		0.0315222	1.32877	0	0	0.0170952	0	0.179282	0	0	0	0.840685	0	0.0170525	0.0354128	0.0822938	0	0	0	0	0	0.186982	0	0	0	0.0189475	0.0188763	0	0	0	0	0	0	0	0	0.160094	0.0366651	0.0397841	0	0	0.213528	0	0	0.426683	0	0	0	0.0219913
OR1Q1	Olfactory Receptor		0.474327	0	0.353335	0.00888842	0.311003	0.0179504	0	1.44835	0.126629	0	0.0328202	0.0639033	0	0.0432185	0	0.347008	0.0113382	0.119648	0	0	0.101717	0	0.210501	0.299174	0	0	0	0.00877371	0.0297709	0	0	0.0234257	0.0112237	0.0379163	0	0	0	0.0291631	0	0.0767506	0	0	0.0275929	0	0.205317	0	0.0395736
BAI3	Adhesion Receptor		0	0.00315605	0.00283931	0.00105278	0.00445105	0.00607536	0.00155727	0	0	0	0	0	0	0.00445105	0.00321363	0	0	0.00414899	0	0.0024361	0.00458049	0	0	0.00191751	0.0073534	0	0	0.00440791	0	0.00741081	0	0	0.00188869	0.000375052	0	0	0	0.0024793	0.00154286	0	0	0	0.00720986	0	0	0	0.00371736
GPR158	Class C		0.00765479	0	0	0	0.010651	0	0	0	0	0	0	0	0	0	0	0	0	0	0	0	0	0	0	0	0	0	0	0.00341514	0	0.00443667	0	0	0	0.00453735	0	0	0	0	0.00256571	0	0	0	0.00673606	0	0	8.65591e-05	0
GPRC6A	Class C		0	0	0	0.0126402	0	0	0.0117819	0	1.26412	0	0.0953709	0	0.0210533	0.303085	0.00629084	0	0.0376071	0.0326087	0	0	0	0	0	0	0	0	0.00124018	0.00565868	0	0	0	0	0	0	0	0	0	0	0.00591732	0	0	0	0	0	0.00495435	0.0151978	0.00732469
OR10H1	Olfactory Receptor		0.336203	0.0315222	0.253663	0.477574	0.37283	0.255247	0.209616	0.0840915	0	0	0.321155	0.222545	0.0335816	0.182591	0.0394051	0.143668	0.137595	0.0308728	0.128478	0.0725449	0.227766	0.00863031	0.0159685	0	0	0.0244048	0	0.0357224	0.0169099	0.0239934	0.0065781	0.0490592	0	0.00809959	0.0111378	0	0	0	0.00746822	0	0.0512189	0.015312	0	0.0184775	0.0524855	0.126854	0.174138
MC4R	Peptide Binging Receptor	ACTH {Sp: Mouse, Rat}, ACTH {Sp: Human}, α-MSH {Sp: Human, Mouse, Rat}, β-MSH {Sp: Human}, β-MSH {Sp: Mouse}, β-MSH {Sp: Rat}, γ-MSH {Sp: Human, Mouse, Rat}	0	0	0	0	0	0.011882	0.0753273	0.011195	0.0170952	0.0111092	0.0219345	0	0	0.0117675	0	0	0.0431065	0	0	0	0	0	0	0.00302648	0	0	0	0.0114098	0	0.0184775	0.0203991	0	0.0358491	0	0	0	0	0	0	0	0	0.0237238	0	0	0	0.146069	0.105584
QRFPR	Peptide Binging Receptor	QRFP {Sp: Human}, QRFP {Sp: Mouse}, QRFP {Sp: Rat}	0	0	0	0	0	0	0	0	0	0	0	0	0	0.00361663	0	0	0	0	0	0	0	0.00815698	0	0	0.00453735	0	0	0	0	0.00769785	0	0	0	0	0	0	0	0	0	0	0	0	0	0	0	0	0
HTR2B	Amine Receptor	5-HT	0.232084	0.189211	0.677883	0.115766	0.162442	0.323116	0.155024	0.0955194	0.17186	0.0280599	0.236523	0.369048	0.136913	0.146499	0.360027	0.303857	0.506084	0.376857	0.30555	0.220763	0.052861	0.0923698	0.626103	0.119781	0.413096	0.107567	0.134484	0.100493	0.354418	0.18381	0.315091	0.151859	0.213739	0.270302	0.0967746	0.173332	0.434956	0.397737	0.394317	0.354057	0.195914	0.08658	0.358891	0.257095	0.634054	0.509645	0.271569
CCRL1	Chemokine Receptor		0.366431	0.270589	0.404315	0.297086	0.318647	0.292746	0.0863626	0.411502	0.325893	0.0502022	0.181497	0.30906	0.179103	0.321362	0.397365	0.340562	0.566776	0.294006	0.367785	0.319618	0.131352	0.110711	0.315856	0.194201	0.126722	0.0938846	0.0925863	0.151482	0.208218	0.336009	0.340426	0.246591	0.250028	0.235813	0.243303	0.215231	0.271246	0.236033	0.398657	0.410764	0.145886	0.147242	0.612437	0.346611	0.504437	0.0900675	0.108705
P2RY4	Purin receptor cluster Receptor	ATP, UTP	0.171822	0.181573	0.148374	0.266349	0.176029	0.136099	0.0815578	0.100291	0.13543	0.140451	0.152897	0.113314	0.164863	0.187185	0.144307	0.228652	0.200303	0.0854654	0.154272	0.134142	0.249919	0.170399	0.173204	0.221184	0.0657239	0.273838	0.0520541	0.151002	0.0775438	0.308571	0.138775	0.137385	0.121612	0.0536674	0.10204	0.125029	0.137504	0.160843	0.074889	0.191335	0.136769	0.0914629	0.0321291	0.198444	0.201973	0.146838	0.190248
TAS2R46	Taste 2 Receptor		0.202311	0.229059	0.155361	0.183836	0.106924	0.179651	0.171988	0.172935	0.183213	0.0172235	0.193986	0.407527	0.132261	0.129824	0.297567	0.141014	0.321004	0.0354832	0.142596	0.136506	0.0386609	0.206281	0.152054	0.173869	0.131142	0.102295	0.0896473	0.159745	0.132853	0.229982	0.122129	0.104229	0.195285	0.122527	0.172385	0.251943	0.0789104	0.0744369	0.0269133	0.243876	0.143733	0.0892405	0.126299	0.296663	0.675129	0.236866	0.209815
GPR19	Class A Orphans		0.136913	0.14788	0.0292762	0.14372	0.0522907	0.0875579	0.168732	0.105812	0.188641	0.0176797	0.324822	0.0779949	0.195159	0.235372	0.0637652	0.0773387	0.0903792	0.140818	0.146016	0.206331	0.133353	0.149337	0.115087	0.149871	0.39102	0.419431	0.187223	0.281241	0.0478594	0.202487	0.107728	0.212121	0.201132	0.0748068	0.294924	0.138002	0.156319	0.130246	0.122023	0.0861587	0.293288	0.269189	0.151924	0.192687	0.169386	0.238371	0.291757
TACR2	Peptide Binging Receptor	neurokinin A {Sp: Human, Mouse, Rat}, neurokinin B {Sp: Human, Mouse, Rat, Pig}, substance P {Sp: Human, Mouse, Rat}	0.127488	0.0628954	0.149481	0.15243	0.291816	0.218657	0.240485	0.104806	0.112967	0.153118	0.265689	0.243559	0.0965587	0.204053	0.0756422	0.0750123	0.197148	0.0996184	0.0920721	0.128755	0.0623152	0.156888	0.0449676	0.0639999	0.266469	0.0579978	0.0311976	0.103974	0.149259	0.049087	0.0948981	0.067625	0.0400367	0.101031	0.0415654	0.0808077	0.0305338	0.107487	0.0509822	0.0435685	0.0729016	0.0945063	0.0623842	0.0737928	0.00306967	0.0143981	0.140137
CCR9	Chemokine Receptor	CCL25 {Sp: Human}, CCL25 {Sp: Mouse}	0.245703	0.168129	0.180224	0.0968151	0.103773	0.646651	0.083261	0.117974	0.0691247	0.109347	0.204842	0.352081	0.0454709	0.0525411	0.0470637	0.0941009	0.187084	0.153235	0.214137	0.107915	0.13669	0.013941	0.090596	0.0614444	0.0839418	0.0655723	0.0504808	0.100143	0.210364	0.165057	0.0940469	0.0426864	0.0744232	0.0471056	0.0212381	0.112914	0.0683957	0.0911514	0.125836	0.0510658	0.102981	0.0566529	0.124103	0.0899455	0.122037	0.0857781	0.139496
TAS2R50	Taste 2 Receptor		0.193532	0.20823	0.0475244	0.233422	0.261771	0.0730661	0.0477478	0.217752	0.173319	0.0319456	0.127343	0.283756	0.103236	0.107996	0	0.0396999	0.121838	0.0895795	0.0236244	0.102134	0.247599	0.165172	0.00616156	0.154194	0.150391	0.111018	0.224843	0.286928	0.0340607	0.397102	0.0774891	0.0845269	0.0705679	0.0271399	0.138251	0.0635858	0.0285409	0.0391946	0	0.0917878	0.224139	0.0743547	0.0387452	0.216809	0.298987	0.0875579	0.23809
GPR52	Class A Orphans		0.0104934	0.0826481	0.18039	0.039349	0.0884944	0.119887	0.0505226	0.0328485	0.102954	0.0109087	0.138212	0.180924	0.0511215	0.0554317	0.0642897	0.0812033	0.191222	0.293512	0.128241	0.156992	0.0249154	0.0792928	0.498649	0.0683681	0.180161	0.0367354	0.100695	0.0378039	0.206381	0.209104	0.147294	0.0761897	0.10009	0.138382	0.0579008	0.103961	0.23056	0.290283	0.16123	0.25101	0.111459	0.0458902	0.237013	0.133984	0.500017	0.108518	0.0778992
TAS2R30	Taste 2 Receptor		0.113954	0.134142	0.165777	0.0174516	0.107581	0.0521098	0.105785	0.0889557	0.0950332	0.0167673	0.127792	0.0936954	0.0899726	0.093452	0.125902	0.0906502	0.129191	0.0242346	0.109534	0.21227	0.0116388	0.0414393	0.16714	0.114234	0.0186199	0.0562228	0.0431205	0.0797979	0.0589953	0.174956	0.155814	0.0889286	0.104417	0.0469101	0.0402893	0.135601	0.0289369	0.0219629	0.0943442	0.0821167	0.0172806	0.0509962	0.17867	0.0665508	0.256588	0.186982	0.113354
GRPR	Peptide Binging Receptor	gastrin-releasing peptide {Sp: Human}, gastrin-releasing peptide {Sp: Mouse, Rat}, gastrin-releasing peptide {Sp: Pig}, GRP-(18-27) {Sp: Human, Pig}, GRP-(18-27) {Sp: Mouse, Rat}, neuromedin B {Sp: Human, Mouse, Rat, Pig}	0.0780633	0.0564725	0.0753136	0.111606	0.0895253	0.0766138	0.0515252	0.107634	0.0896337	0.108611	0.0961269	0.0654069	0.123838	0.104739	0.0293751	0.0785552	0.0887658	0.0299122	0.106482	0.123706	0.174803	0.200843	0.1225	0.244303	0.11047	0.168488	0.0770652	0.150898	0.0625362	0.243633	0.14978	0.174982	0.178823	0.164606	0.250574	0.188376	0.160468	0.0835061	0.0456946	0.154505	0.157367	0.164027	0.213689	0.176144	0.0940469	0.0353142	0.0455688
TAS2R43	Taste 2 Receptor		0.160288	0.180071	0.167088	0	0.0467006	0.133485	0.0496586	0.10048	0.148973	0.0463234	0.0286399	0.196834	0.146903	0.0642345	0.158402	0.127726	0.35251	0	0.12136	0.173281	0.0719411	0.100507	0.227852	0.00529937	0.13905	0.0085586	0.152521	0.0784869	0.123891	0.0750671	0.176757	0.191891	0.130588	0.0691935	0.141328	0.19706	0.0547096	0.0831521	0.0244757	0.0620112	0.142348	0.0872184	0.0395034	0.00970547	0.677386	0.127303	0.0101926
GNRHR	Peptide Binging Receptor	GnRH I {Sp: Human, Mouse, Rat}, GnRH II {Sp: Human}	0.174764	0.183798	0.0376071	0.465389	0.267979	0.0609051	0.0440723	0.347518	0.17145	0.0798116	0.099955	0.138159	0.0901082	0.203539	0.0499653	0.060421	0.168013	0.089349	0.0472173	0.13334	0.132142	0.162352	0.10908	0.159875	0.0322278	0.17424	0.0779129	0.115779	0.0409065	0.193519	0.135075	0.0973546	0.116538	0.0223749	0.17539	0.0968016	0.0771336	0.0934114	0.0405698	0.0970444	0.123838	0.0446459	0.091016	0.279863	0.306985	0.0452053	0.247478
GPR22	Class A Orphans		0.029884	0.0548068	0.141982	0.0168956	0.0344693	0.184458	0.0760254	0.00987742	0.0654207	0.00272412	0.0839554	0.100749	0.0519706	0.0317622	0.0879516	0.0893897	0.10122	0.122116	0.0686433	0.151456	0.0568332	0.093763	0.223336	0.0517619	0.080221	0.0474686	0.065655	0.0578453	0.398722	0.127316	0.191853	0.0536952	0.162081	0.0806577	0.0762718	0.0490731	0.199826	0.172974	0.165057	0.138382	0.055279	0.0583581	0.134287	0.198683	0.130575	0.248061	0.10671
GPR45	Class A Orphans		0.179396	0.300627	0.0635167	0.244631	0.349093	0.0687258	0.213714	0.168642	0.398405	0.330478	0.14526	0.229268	0.162391	0.110323	0	0.0684645	0.0452053	0.144699	0.0272673	0.107648	0.122633	0.103128	0.0412149	0.129547	0.133958	0.0912733	0.180084	0.259303	0.0541261	0.108531	0.162739	0.149337	0.060255	0.0299546	0.292028	0.0704992	0.0399946	0.11059	0.0242629	0.0366932	0.260616	0.0745602	0.0235251	0.0481943	0.092018	0.0350186	0.119808
RRH	Opsin		0.0808623	0.0557371	0.071035	0.260351	0.116072	0.0863082	0.0402612	0.0597706	0.100843	0.0205698	0.0379304	0.0441283	0.0348496	0.0405979	0.0678865	0.0570967	0.0355254	0.0488918	0.0184775	0.0955869	0.0531809	0.0314517	0.0782682	0.120153	0.0453591	0.0507037	0.0255533	0.100937	0.0119393	0.0787874	0.0417196	0.0790196	0.0726546	0.0288379	0.088318	0.0387733	0.0737928	0	0.0642069	0.0655723	0.139443	0.0703481	0.026191	0.0129834	0.0378742	0.0619973	0.151326
TAS1R1	Class C		0.0537786	0.0733541	0.102053	0.00959083	0.0689322	0.0532782	0.0933979	0.0133408	0.0251564	0.034103	0.0949387	0.0653931	0.0325946	0.0400508	0.0829205	0.111859	0.106214	0.156668	0.0280599	0.0872184	0.019645	0.0514139	0.0732033	0.0152406	0.0500071	0.0324112	0.0304208	0.0534728	0.301553	0.0684094	0.176719	0.0443661	0.0276636	0.17571	0.0178222	0.0042353	0.0340044	0.230129	0.0449116	0.00726728	0.0453311	0.0509126	0.0979748	0.0158543	0.032919	0.0812033	0.113127
GPR64	Adhesion Receptor		0.0569164	0.0450095	0.0469659	0.0760528	0.0877208	0.0703481	0.0585659	0.0870962	0.0854654	0.0396718	0.0515531	0.07556	0.117855	0.0488779	0.0809987	0.0781179	0.0492544	0.0609466	0.1333	0.0450795	0.0739299	0.0503972	0.0467006	0.101193	0.0696747	0.0510519	0.051386	0.0651035	0.0566668	0.0404857	0.086743	0.0487384	0.0535284	0.0405558	0.073409	0.0723528	0.0656688	0.048571	0.0780769	0.0919638	0.085683	0.0437924	0.0727507	0.0745876	0.0783912	0.0354128	0.0553762
TAS2R40	Taste 2 Receptor		0.0987564	0.108156	0.00821436	0.0504251	0.0967206	0.0414813	0.1296	0.0332997	0.0249579	0.111232	0.14569	0.320889	0.215716	0.164851	0.0548207	0.0605593	0.0440443	0.0707603	0.0521655	0.0695509	0.11695	0.45347	0.03644	0.225645	0.202988	0.125757	0.0685057	0.0759981	0.0279891	0.0183493	0.0797297	0.120286	0.171655	0.0342016	0.276473	0.249251	0.0388154	0.0388997	0.00930417	0.0387312	0.168668	0.150222	0	0.102833	0.0540288	0	0.0214513
GPRC5B	Class C		0.0934655	0.09695	0.113607	0.159487	0.0283145	0.0586213	0.288737	0.0559175	0.0674735	0.0385345	0.027975	0.0767643	0.0337648	0.159913	0.0784459	0.014141	0.0298981	0.125982	0.0463094	0.0702794	0.0513303	0.0202426	0.128043	0.0652828	0.0280174	0.0156688	0.0414673	0.0507455	0.0775165	0.0682993	0.125069	0.00393319	0.180746	0.012583	0.0515252	0.0248445	0.0397701	0.10126	0.0407802	0.036426	0.0200007	0.0179789	0.0213092	0.0394613	0	0.242499	0.266541
GALR3	Peptide Binging Receptor	galanin {Sp: Human}, galanin {Sp: Mouse, Rat}, galanin-like peptide {Sp: Human}, galanin-like peptide {Sp: Mouse}, galanin-like peptide {Sp: Rat}	0.1139	0.179829	0.190716	0.0249154	0.377468	0.117589	0.058649	0.101677	0.303319	0.29317	0.313908	0.245581	0.243145	0.255646	0.202123	0.204842	0.258543	0.181166	0.142792	0.162481	0.167641	0.156901	0.196317	0.0796614	0.0309293	0.0470358	0.1323	0.0491149	0.208617	0.118758	0.0669089	0.0295448	0.0544179	0.146355	0	0.262986	0.175045	0.0773524	0.110203	0.0722568	0.0895117	0.0721607	0	0.112073	0	0	0.194339
GPR83	Class A Orphans		0.0603241	0.0325382	0.0605317	0.0906773	0.117402	0.0372416	0.0658756	0.0340044	0.107755	0.101946	0.0597706	0.121493	0.0509404	0.0235534	0	0.124513	0.0686571	0.0721332	0.0128976	0.00967681	0.0404155	0.0312117	0.0250855	0.0375931	0.0345679	0.0480687	0.0217356	0.0678039	0.066785	0.0473709	0.0503833	0.0323125	0.0220766	0.00429284	0.0346383	0.0165106	0.0264318	0.0480269	0.0138553	0.026885	0.0342439	0.0158543	0	0.0311693	0.0914223	0.0121825	0.0436665
TAS2R13	Taste 2 Receptor		0.102752	0.0325664	0.0446319	0.0701695	0.0792518	0.0608221	0.0479013	0.06179	0.0147266	0.0578315	0.053584	0.119316	0.00990608	0.0103359	0	0.0101783	0.145547	0.0554456	0.0549457	0.00390442	0.0580671	0.0437085	0.0218634	0.0186342	0.0734364	0.0435685	0.0303926	0.0813396	0.0182496	0.0663855	0.0179789	0.0291631	0.0192607	0.0111807	0.0449816	0.0279184	0.023227	0	0.0304915	0.044576	0.0382114	0.0104934	0.0490313	0.0165106	0.225954	0.0146981	0.124143
SSTR3	Peptide Binging Receptor	CST-14 {Sp: Mouse, Rat}, CST-17 {Sp: Human}, SRIF-14 {Sp: Human, Mouse, Rat}, SRIF-28 {Sp: Human, Mouse, Rat}	0.0181926	0.0819531	0.193797	0.181879	0.0303502	0.0857374	0.0442542	0.0450934	0.067501	0.0676525	0.0543067	0.0815169	0.0775575	0.0765317	0.0338071	0.00571616	0.0400788	0.0551818	0.0109517	0.016154	0.102416	0.0474127	0.0458483	0.0408644	0.0870554	0.0674322	0.0695097	0.0342157	0.0306045	0.0833291	0.0382395	0.0563199	0.0595076	0.0169954	0	0.0251139	0.0260635	0.0344129	0.0236102	0.00893143	0.0177224	0.0600474	0.0262052	0.046002	0.00656374	0.0244048	0.067446
GPR182	Class A Orphans		0.0388997	0.0629092	0.0319174	0.176999	0.106965	0.0108228	0.915674	0.0695922	0.028456	0.0254541	0.182616	0.0538898	0.0701145	0.179294	0.0113954	0.0375369	0.0439044	0.0155404	0.0200719	0.0272956	0.0893083	0.0678314	0.0284136	0.0518732	0.0786235	0.0317198	0.0936278	0.104108	0.0267009	0.0473709	0.0364541	0.0483757	0.135364	0.0231134	0.0910024	0.0505783	0.0709938	0.104914	0.0107082	0.0815851	0.0396718	0.0583304	0.0259643	0.0481943	0.066661	0.0968286	0.0558898
ADRA2B	Amine Receptor	(-)-adrenaline, (-)-noradrenaline	0.0646622	0.128161	0.0435685	0.0573879	0.529431	0.308454	0.45133	0.31919	0.431409	0.0176939	0.432372	0.476008	0.0507455	0.101005	0.139889	0.0909076	0.193936	0.265065	0.305002	0.163756	0.00567305	0.00587422	0.974008	0.0167245	0.0984196	0.0069658	0.0256809	0.0497841	0.948616	0.0214939	0.297097	0.0153406	0.111419	0.0384924	0	0.0160256	0.101435	0.374355	0.166613	0.459683	0.00509812	0	0.563724	0.148856	0	0.0291207	0.0127975
OR56B4	Olfactory Receptor		0.0396017	0.0181926	0.0167673	0.04459	0.0489894	0.0177509	0.0710899	0.0495611	0.025525	0.11522	0.0787328	0.0635582	0.0787055	0.0838873	0.0187623	0.0514417	0.0625777	0.0478315	0.0486268	0.0424762	0.082689	0.148322	0.0187054	0.087585	0.0367354	0.0377898	0.0260351	0.0588152	0.0194173	0.0236954	0.044534	0.011696	0.034427	0.00611846	0.0712959	0.0670742	0	0.0289227	0.0173804	0.031494	0.157315	0.11226	0	0.0317481	0.0434285	0.0359476	0.0249437
OR52N2	Olfactory Receptor		0.40306	0.0366651	0.0395876	0.0172521	0.0496726	0.208417	0.0954519	0.206718	0.222026	0.0329754	0.0288237	0.0337507	0	0.160791	0.0271965	0	0.302512	0	0.0162824	0.013498	0.066041	0.0391244	0.0185914	0.0868381	0.0186057	0	0.127448	0.0199154	0	0.0794157	0.0145981	0	0	0.0094905	0.0381412	0.0181071	0.0195596	0.0142982	0.0339057	0.0192749	0.017081	0	0	0	0.119449	0.0179789	0.298189
F2RL2	Protease-activated	thrombin {Sp: Human}, thrombin {Sp: Mouse}, thrombin {Sp: Rat}	0.0657653	0.0279608	0.0956949	0.0108085	0.014341	0.0462675	0.0197019	0.0300959	0.0112953	0.0047243	0.0420559	0.0670053	0.0228294	0.0369182	0.0549735	0.0601719	0.0530557	0.0574572	0.0274372	0.0633373	0.0160398	0.0249579	0.153053	0.0343002	0.0183636	0.0666059	0.0272673	0.0378601	0.0548068	0.14372	0.0710075	0.0688359	0.0209822	0.0496168	0.058649	0.0601581	0.144686	0.180237	0.0600889	0.380076	0.0451074	0.0146838	0.0414813	0.0119536	0.239178	0.048292	0.211
BAI2	Adhesion Receptor		0.427424	0.0603795	0.052708	0.11816	0.118798	0.236438	0.0466866	0.0907857	0.16172	0.0376352	0.0930733	0.138251	0.0400929	0.248984	0.0564864	0.0672808	0.20275	0.14291	0.188831	0.0311552	0.180644	0.0179504	0.0479013	0.0828797	0.0115386	0.0151122	0.0290358	0.0609466	0.0481664	0.0877887	0.0371713	0.0276212	0.0272248	0.0391524	0.0521515	0.0647035	0.0268992	0.0223323	0.00778394	0.0137552	0.0341734	0.0309293	0.0242062	0.0209253	0.0594107	0.046044	0.0641655
HRH1	Amine Receptor	histamine	0.0546262	0.0221476	0.0348637	0.0930463	0.0551679	0.164426	0.103128	0.0871912	0.0833291	0.152755	0.305025	0.104981	0.0401911	0.184014	0.0839009	0.0550707	0.0345397	0.0819531	0.259351	0.0348777	0.193444	0.0501325	0.0689046	0.282452	0.0380006	0.212233	0.0751903	0.0370448	0.0344129	0.0868381	0.165584	0.0666885	0.0663441	0.0429805	0.1139	0.121785	0.0170952	0.0213802	0.0148266	0.0505644	0.0986217	0.145482	0.0857917	0.0901353	0.0261343	0	0
OR56B1	Olfactory Receptor		0.0211101	0.0160256	0	0.117988	0.192182	0	0	0.0755189	0.0657653	0	0.0278335	0.0553762	0.0652138	0.0810805	0.0235251	0	0.0263468	0	0.0139267	0.11426	0	0.0334829	0.0164678	0.0402893	0.0559175	0.0709114	0.0156974	0.014341	0	0.0758201	0.00984877	0.0102356	0	0	0	0	0	0.000331782	0.0676938	0.0174231	0	0.0164963	0	0.0566113	0.201571	0.0472592	0.116724
TAS2R41	Taste 2 Receptor		0.0657239	0.0111807	0	0	0.0175371	0.0182638	0.00409145	0.0346524	0.0103932	0	0	0.0214939	0.0514417	0	0.0277344	0.00874503	0.0230992	0.012254	0.0427844	0.0740669	0	0.0145124	0.0477617	0.0463094	0.0851255	0.0197588	0.0355254	0.052235	0.0328767	0.0409065	0.0248019	0.0352438	0.141053	0.01946	0.0529862	0.0488221	0.130272	0.0996588	0.104739	0.020456	0.0798935	0.0456387	0	0.0400087	0.0408363	0.0430925	0.0225596
OR2AE1	Olfactory Receptor		0.113567	0	0.0323548	0	0.0163394	0.0172806	0	0.0935737	0.0252131	0	0	0.0918961	0.0166389	0.0535284	0.0758749	0	0.0651311	0	0.0471614	0.0560285	0.0473011	0.0197304	0.0184775	0.0275787	0	0.0186911	0	0.0507733	0	0.0716803	0.0738202	0.0644966	0.011195	0.0358632	0.025043	0.0358632	0.0367917	0	0.0202711	0.0370026	0.0334265	0.0371292	0	0.0411869	0.0357647	0	0
GPR179	Class C		0.0414953	0.055279	0.03734	0.0195027	0.0545985	0.0279608	0.0328343	0.0435965	0.0424622	0.0496308	0.027423	0.0428124	0.0237663	0.0197873	0.0160398	0.0181214	0.0213518	0.0173661	0.0176084	0.0591476	0.0171665	0.0211954	0.0127546	0.0515392	0.0522489	0.0202711	0.0169384	0.0345397	0.0188763	0.0254966	0.0191183	0.0340889	0.0271541	0.00340075	0.0365666	0.0203422	0.0376634	0.0342298	0.0202711	0.0317481	0.0391103	0.0588983	0.0051125	0.0363978	0.0495193	0.0109087	0.0312399
NPY6R	Peptide Binging Receptor		0.0566945	0.0432605	0.00478181	0.0648691	0	0.0170952	0.0169527	0.118386	0.0485013	0.0106653	0.0492962	0.0426724	0.0160256	0.0329895	0	0	0.0281306	0	0.00534249	0.0613753	0.0530835	0.00647756	0	0.0242204	0.0488918	0.100076	0.017138	0.0352298	0.049575	0.10294	0.0362853	0.0180359	0.0373963	0.0505783	0.16791	0.0293469	0.0330741	0.012869	0	0	0.0418037	0.0113525	0.0122683	0.0322278	0.0211528	0.0156831	0.0601858
MAS1	Class A Orphans		0	0	0.0735324	0.00741081	0	0.0150408	0.0154548	0.0552928	0.0503415	0	0	0.0537786	0.0141982	0.143772	0.0157402	0	0.0189475	0	0.00309846	0.0244332	0.0809305	0.015055	0.0616241	0.189439	0.0710212	0.0398683	0.066041	0.067267	0.136034	0	0.214262	0.029262	0.00936151	0.00493998	0.0853703	0.145625	0.11314	0.0434985	0.072243	0.0729564	0.0451773	0.0514556	0.104216	0.283945	0.206293	0	0
GPR61	Class A Orphans		0.0320726	0.028951	0.0250713	0.0381974	0.0329331	0.066661	0.014041	0.0257092	0.0387031	0.033793	0.0354691	0.0408644	0.0757517	0.0187196	0.0231844	0.0492404	0.014441	0.0447158	0.0565142	0.0463793	0.041257	0	0.0245325	0.0380428	0.0196023	0.0326369	0.0241636	0.0281589	0.0498259	0.0258084	0.0575127	0.0379163	0.0346524	0.0160541	0.034258	0.0253123	0.0254683	0.031367	0	0.0289227	0.0189332	0.0121396	0	0.0549596	0.0238373	0	0.0180074
VN1R5	Pheromone receptor		0.0823483	0.110711	0.0758064	0.134011	0.1421	0.0613476	0.0210959	0.0440863	0.0228294	0.0149979	0.0434145	0.028753	0.0434145	0.0323125	0.0479711	0.018563	0.0200007	0.021565	0.02946	0.0113096	0.0335393	0	0.0486408	0.0298133	0	0.0250997	0	0.0253265	0.0174516	0	0.0269133	0.0308304	0.00969114	0	0.022801	0.0324112	0.0177794	0	0.0511772	0	0	0.030661	0	0.0663166	0.0910837	0.00401951	0.0212523
OR52B6	Olfactory Receptor		0.145025	0.0339339	0.0316069	0.00825739	0.0574295	0	0.0504947	0.0318045	0.0714057	0.0468682	0.0610296	0.0409065	0	0.0382536	0	0	0.0613062	0.0227442	0.0613891	0.0136266	0.0182781	0	0	0.0315787	0.00885974	0.0269133	0	0.0281023	0	0.0867294	0	0.0324959	0.00969114	0.0181214	0.0241636	0	0	0.00407706	0.0246034	0.055279	0.00825739	0.0169241	0	0.0204133	0.111125	0	0.202437
MCHR1	Peptide Binging Receptor	melanin-concentrating hormone {Sp: Human, Mouse, Rat}	0	0.0220766	0.0192037	0.0642069	0.0826481	0.0346806	0.200642	0.0738202	0.010121	0.121095	0.0193746	0.0247594	0.0485152	0	0.148466	0.00830043	0	0.0479013	0.0541539	0.0721744	0.0706916	0.0307739	0.0365666	0.0308304	0.0924375	0.0655999	0.00705194	0.0506201	0.0308446	0.156875	0.0170952	0.0718725	0.110136	0.0451494	0.0101496	0.0683957	0.263359	0.070458	0.00659246	0.0387031	0.143015	0.0650484	0.0167102	0.0496726	0.00584548	0.00360224	0.034258
CRHR2	Class B Receptor (peptide)	CRF {Sp: Human, Mouse, Rat}, urocortin 1 {Sp: Human}, urocortin 1 {Sp: Mouse, Rat}, urocortin 2 {Sp: Rat}, urocortin 2 {Sp: Human}, urocortin 2 {Sp: Mouse}, urocortin 3 {Sp: Mouse, Rat}, urocortin 3 {Sp: Human}	0.0318469	0.0391805	0.413377	0.0414953	0.174342	0.222594	0.135312	0.0333701	0.0302654	0.033793	0.353583	0.0582749	0.0481804	0.253178	0.456806	0.00930417	0.466591	0.191853	0.133327	0.0289227	0.0635444	0.0143124	0.0259501	0.0792381	0.0394051	0.0584412	0.00355906	0.015783	0.0110948	0.0295165	0.0965048	0.0209111	0.0229998	0.000158688	0.0350186	0.0284701	0.0273806	0.023156	0.0191041	0.070197	0.0701557	0.0158543	0.133208	0.0786235	0.00491122	0.0110089	0.0321996
GPR120	Other lipid Receptor	Free fatty acids	0.00409145	0.00509812	0	0	0.00447982	0	0.0330177	0.0131978	0	0	0.00864465	0.0021192	0	0	0	0.0136409	0	0.0180786	0.00436476	0.146277	0.265341	0.597803	0.269727	0.248486	0.505037	0.382479	0.0816941	0.155918	0.138814	0.048292	0.286384	0.34915	0.337608	0.584453	0.432607	0.251337	0.0410747	0.202524	0.154402	0.0874628	0.647075	0.586846	0.0389839	0.00568742	0.0116388	0.0237238	0
OR1K1	Olfactory Receptor		0	0.108959	0	0.0885758	0.0164393	0.0529306	0.0432605	0.0503554	0.0509404	0.00144197	0.0330318	0.0482501	0.0331305	0.0290076	0.0188478	0.0496586	0.0222187	0.071694	0.0762718	0.028654	0.038394	0	0	0	0.0187908	0.0191895	0.0178222	0.0173804	0.00371736	0.0281306	0.0153691	0	0.00442229	0.0562922	0.0259785	0.0959784	0	0.0142982	0.0263185	0.0396718	0	0.0124543	0.0423922	0.0216219	0	0	0
OR52K2	Olfactory Receptor		0.0429945	0	0.0225738	0	0	0.0461138	0.0750534	0.0152264	0.0545568	0.0531252	0.159797	0.154622	0.178963	0.00476743	0.272979	0.263347	0.078965	0.0587459	0.102	0.0129977	0.0253265	0.0136695	0	0.0748205	0.0312681	0	0	0.0165819	0	0.0167245	0.0206124	0.0265735	0.0628954	0.15387	0.0230708	0	0.0358491	0.000331782	0.0157259	0	0.00383247	0.0315646	0	0	0.0451074	0	0.0388435
OR5K2	Olfactory Receptor		0.0314234	0.0270408	0.0121968	0.0594522	0.0955599	0.0970174	0.0448697	0.0422101	0.0257659	0.0447718	0.00799917	0.0399666	0.033638	0.0842412	0.0142124	0	0.088413	0	0.00830043	0	0.119887	0.0691109	0.0189759	0.117496	0.0554872	0.162648	0.0265593	0.0168671	0.0176084	0.0559869	0.0388435	0	0.0331023	0	0.038998	0	0.0199723	0	0.0175371	0	0.0340607	0.0653104	0.0835878	0	0	0	0.0254966
HTR6	Amine Receptor	5-HT	0.121029	0.0355817	0.00801351	0.134878	0.0162966	0.0550707	0.0136552	0.0472731	0.0487523	0.0303643	0.0355535	0.0824165	0.0162681	0.0531391	0	0.0101353	0.0167102	0.00197514	0	0.0115386	0.0588845	0.0278476	0	0.000187538	0	0.0182211	0.0230282	0.0243197	0.0446599	0.0270266	0.00738211	0.0167102	0.00588859	0.00652065	0.0118248	0.0262335	0.0160398	0	0.00762609	0.0197304	0	0.00861596	0.0392648	0	0.00870201	0.0175086	0.0519846
GPRC5A	Class C		0.0555011	0.00624775	0.0383519	0.00587422	0	0.0468682	0.0243339	0.00565868	0	0.00850123	0.0315222	0.117602	0.00568742	0.0173804	0.0174659	0	0.0038037	0.0247168	0.698405	0.0601166	0.00642011	0	0.632119	0	0.0966802	0.0190756	0.00900312	0.0115958	0.916821	0.0179789	0.220417	0.015626	0.15339	0.386767	0	0.00624775	0.209728	0.640732	0.308699	0.327262	0	0	0.0555983	0.035103	0.00499749	0.00611846	0
OR1L8	Olfactory Receptor		0.0764633	0.0555289	0.0172948	0.134089	0.100601	0.0183208	0.178198	0.122222	0.131379	0.0587737	0.0303361	0.0330741	0.0673909	0.111926	0	0.0828116	0.0358913	0.0250004	0	0	0.189413	0	0	0	0.019218	0.0284701	0.00969114	0.0348918	0	0.0418878	0.0313387	0.021167	0	0.0194315	0.00376053	0.00943317	0.00289691	0.0040339	0.0181214	0	0	0	0	0	0.0238657	0	0.161256
OR2L8	Olfactory Receptor		0.0242629	0.0296437	0.351289	0.0602826	0.0451773	0	0.0184633	0.0760391	0.0130977	0	0	0.144438	0.027791	0.0422661	0.00338636	0.0213234	0.169476	0.114447	0	0.035835	0.00453735	0.0102929	0.0471894	0.00539999	0	0.0360461	0.0180359	0.0176084	0.0055006	0.0379163	0.0212381	0	0	0.00966248	0	0.0820622	0.020328	0.0574572	0	0.020328	0.015469	0	0	0.0220055	0.0249012	0.0224743	0.0655861
TACR1	Peptide Binging Receptor	neurokinin A {Sp: Human, Mouse, Rat}, neurokinin B {Sp: Human, Mouse, Rat, Pig}, substance P {Sp: Human, Mouse, Rat}	0.00891709	0.0285126	0.0128833	0.0562922	0.0312258	0.0234399	0.00700887	0.0352438	0.054001	0.0171238	0.0239934	0.0253123	0.0149694	0.0449956	0.0108658	0	0.0358069	0.0139981	0.0244757	0.014341	0.029997	0.0166675	0.00693709	0.029361	0.0073534	0.000822102	0.0167673	0.0140124	0.011882	0.0376352	0.0165534	0.0151693	0.0270974	0	0.0194457	0.0209964	0.0061041	0.00984877	0.0032856	0.0195596	0.0147124	0.032919	0.0241353	0.0223323	0.0199438	0.0187196	0.0399666
PROKR1	Peptide Binging Receptor	prokineticin-1 {Sp: Human}, prokineticin-1 {Sp: Mouse}, prokineticin-1 {Sp: Rat}, prokineticin-2 {Sp: Human}, prokineticin-2 {Sp: Mouse, Rat}, prokineticin-2β {Sp: Human}	0.0887115	0.0942496	0	0.076217	0.0402472	0.0400648	0	0.0924916	0.0403173	0.0539176	0.05414	0.0556538	0.0203564	0.0834381	0.0152549	0	0.0227158	0	0.0342157	0	0	0	0.015055	0.0764496	0	0.0298557	0	0.0361305	0.0161112	0.0819804	0.01244	0.0274796	0.0178222	0.00551497	0.0454989	0	0	0.0115243	0.00686529	0	0	0	0	0	0.0119536	0.0431625	0.035103
OR2C1	Olfactory Receptor		0	0.0510379	0	0	0.106067	0	0.00847255	0.0450795	0.046952	0.0108228	0.0532087	0.044576	0.0156117	0	0	0.0382395	0	0	0	0.0193746	0.0184063	0	0	0	0.00852992	0.0689184	0.04064	0.0159685	0.0335111	0.0779949	0.0141839	0	0.0203706	0	0.0473569	0.0510101	0	0.0529584	0.00808525	0	0	0.0199154	0	0.0395455	0.0269133	0.0167673	0.0420559
OR52H1	Olfactory Receptor		0.00306967	0.0184205	0.0489894	0.0409766	0.0201857	0.0116244	0.0358772	0.0328485	0.0502022	0.0165534	0.0224317	0.0314658	0	0.0175371	0	0.0206978	0.0119106	0.108397	0.0328202	0.0283004	0	0.0200007	0	0.0224317	0	0	0.0169812	0	0	0	0	0	0	0	0	0	0	0	0	0.00269532	0.0340748	0	0	0	0.0718176	0.0464352	0.0429665
OR13A1	Olfactory Receptor		0.566708	0.102026	0.0241353	0.0776669	0.0155975	0.0916524	0.0228862	0.0989181	0.583172	0.00772655	0.0828933	0.148453	0.0376634	0.287082	0.0930463	0.0286964	0.287709	0.0335393	0.0456526	0.0219629	0.10169	0.00911781	0.139496	0.0182353	0.033638	0.0139553	0.0324817	0.0292055	0.0168101	0.128227	0.102564	0.0414813	0.0138696	0.0432605	0.0916931	0.0817759	0.00921816	0.0202711	0.0317481	0.0345538	0.0315222	0.0246459	0.0641517	0.0146552	0	0	0.511711
GPR63	Class A Orphans	dihydrosp_hingosine_-1-phosph_ate, dioleoylphosphatidic acid, sphingosine 1-phosphate	0.0070663	0.0161112	0.00733905	0.0257234	0.0363556	0.161939	0.021565	0.0332997	0.713106	0.00731034	0.264104	0.0246034	0.0183493	0.0566251	0.205192	0.0176939	0.0886301	0	0	0.0125973	0.00420653	0.0173661	0	0.00491122	0.018392	0.0165819	0.00196073	0.0221476	0.0127832	0.0082287	0.0133836	0.0126545	0.0286399	0.00834346	0	0	0	0.00640575	0	0	0.00752563	0.032383	0.027607	0	0.0154119	0	0.0189902
OR7D2	Olfactory Receptor		0.00722421	0.0248586	0	0.0307739	0.0272815	0.00519875	0.0215366	0.0494774	0.022588	0.014898	0.0170525	0.0119536	0.00501186	0.0104505	0	0	0.00666426	0.00367419	0	0.0102069	0.0198869	0.00600353	0.0056012	0.0197161	0.0304208	0.0197019	0.0237096	0.0153977	0	0.0296861	0	0.00687965	0.241706	0.0416775	0.0154262	0.0178222	0.0265168	0.0042353	0.00784134	0.0171523	0.0278476	0.00797047	0.0126974	0.00616156	0.00650629	0.0268425	0.688601
GPR87	Purin receptor cluster Receptor	LPA	0	0	0	0	0	0	0	0	0	0.0106223	0	0.0135695	0	0	0.0117675	0.0197446	0.0280599	0.0606423	0.02084	0.00914649	0.0154262	0	0.112673	0.0141124	0.0117962	0.0120537	0.0112953	0.0108514	0.0495471	0	0.0189332	0	0.0137409	0.0416916	0.033356	0.0117819	0.0308587	0.0635858	0.0328343	0	0.0108801	0	0	0.0136409	0.226274	0.0322278	0.0794839
OR52W1	Olfactory Receptor		0	0.0186057	0.0160398	0.0142839	0.0166675	0.0693585	0.145977	0	0	0.0973681	0.103504	0.106295	0.0597152	0.0172806	0.0736009	0.0443661	0.0176084	0.0623704	0.0871912	0.015469	0.0302937	0.0900133	0	0.00644884	0.083547	0	0.0173233	0.0171665	0.0885758	0	0.0227442	0	0	0.00505499	0	0.0194457	0.0358632	0.0261627	0.0174089	0.0195311	0.0504669	0.0203564	0	0	0	0.0180359	0
GPR20	Class A Orphans		0	0.0280174	0.0259076	0.101731	0.0150122	0.060255	0.022801	0.0419719	0	0.0257659	0.0614029	0.00984877	0.0104075	0.0533894	0.080644	0.00662118	0	0.0453171	0.0103788	0.00887408	0.0160684	0.0282014	0	0.156565	0.156565	0.264885	0.047664	0.0215792	0.049087	0.0401911	0.0656137	0.00729598	0.0128547	0	0.150508	0.0689459	0	0.00924683	0.0109517	0.0246601	0.0865528	0.0215934	0	0	0.00911781	0	0.0136981
OR5B21	Olfactory Receptor		0.0162396	0	0	0.0178222	0.0175086	0.0183208	0	0	0.0488639	0	0	0.0330741	0	0.0180644	0.0193603	0	0	0	0.0169954	0.0126831	0	0.0308587	0	0.0116244	0.000966282	0.0250713	0.0386328	0	0.0200292	0.0474546	0	0.047315	0.02273	0.00217683	0	0.0333983	0.0204133	0.0299263	0	0.0407522	0.0520541	0.0544873	0	0	0	0.0186627	0.0712684
GPR143	Other 7TM proteins		0.0262477	0.0156974	0.0219203	0.00867333	0.0277486	0.0923834	0.0115386	0	0.0165248	0.0176084	0.0586074	0.0278901	0.0441982	0.0745328	0.0102213	0.0104791	0.0535145	0.0657515	0.024575	0.0114098	0	0	0.00860162	0	0	0.00718115	0.00436476	0.0218066	0.000735587	0.0178934	0.0103645	0.0336521	0	0.0104791	0.0506619	0.0157402	0.0056012	0.0169812	0	0.0116817	0.00936151	0.0014708	0.0239224	0	0.00188869	0.0193746	0.072929
GPR156	Class C		0.00368858	0.0225738	0.0215082	0.0207546	0.0135695	0.0208968	0.0207404	0.0118248	0	0.0151122	0.0145124	0.0299829	0.0377898	0.0159542	0.017138	0.0401911	0.017081	0.00552934	0.0477478	0.0132121	0.0100923	0.00462363	0.00427845	0.0127689	0.00686529	0	0.00890276	0.00797047	0.0276778	0.0365244	0.00702323	0.0135409	0.0067935	0.0214797	0.0118391	0	0.0176939	0.00708066	0.00552934	0.012068	0.00791308	0.0141982	0	0.0171523	0.0132693	0.00831477	0.00997772
GPR98	Adhesion Receptor		0.0190471	0.014441	0.0085586	0.0157973	0.0166675	0.0290641	0.00685094	0.0132693	0.0100207	0.00765479	0.0997261	0.0263752	0.0143839	0.0205982	0.0108514	0.00312726	0.0135552	0.0127689	0.0284701	0.0203991	0.0286682	0.0501882	0.0222471	0.0297709	0.0286682	0.242767	0.0183778	0.0234541	0.025936	0.0183636	0.0409766	0.0244048	0.0271399	0.0653104	0.0361305	0.0160398	0.0214371	0.0150693	0.0155547	0.0371854	0.0208826	0.0175514	0.0269133	0.0233121	0.0470777	0.00802786	0.0107512
TAS2R42	Taste 2 Receptor		0.0244332	0.0181071	0	0.0293893	0.0165534	0.0180359	0	0	0.0628263	0	0.0122969	0.0159542	0.0335957	0	0	0.00738211	0.0228152	0	0.00118253	0.0289086	0	0	0	0.0243339	0	0.033638	0.0181071	0.0346101	0	0.0560702	0.0255675	0	0	0	0.0261485	0.0186911	0	0.00337196	0.0174801	0.019403	0	0	0	0.0419158	0.0221476	0	0.0437784
GPR17	Purin receptor cluster Receptor	cysteinyl-leukotrienes (CysLTs), uracil nucleotides	0.0824982	0	0.00873069	0	0	0.0132979	0.0119393	0.0130834	0.127607	0	0.0411448	0.0549596	0.0311976	0.149702	0.00861596	0.083792	0.134392	0.0189475	0.114514	0.00555808	0.0405137	0.00776959	0.0768601	0.0165248	0.0144553	0.0359617	0	0.0176084	0.0301665	0.00219123	0.0764633	0.00906047	0.0232837	0.0534172	0.0588983	0	0.0165391	0	0	0.0201003	0.0331446	0	0.0372698	0.00616156	0.031494	0	0.132287
OR2H2	Olfactory Receptor		0.0289369	0.0167816	0.0151407	0.055515	0	0	0.0230282	0	0	0	0.0574295	0.014341	0.0146838	0.00765479	0	0	0.0218066	0.0774618	0.0223749	0	0	0	0.0169812	0.015155	0.00764044	0.00827174	0	0	0.0178934	0.00850123	0.06067	0	0.00898878	0.017195	0	0.00842952	0.0348355	0	0.0470777	0	0.0230424	0	0	0	0.013012	0	0
GPR4	Purin receptor cluster Receptor	Protons	0	0.0263327	0.0232128	0	0	0.0249154	0.299045	0.00524188	0.0159685	0.0208968	0.0455268	0.0224459	0.151521	0.167653	0.0117675	0.0257234	0.00355906	0.075382	0.0407382	0.00206158	0.0180216	0	0.00591732	0.00178783	0.0348918	0	0.00282491	0.00541436	0.0370307	0	0.014441	0.0110519	0.136848	0.0237521	0	0	0.0125258	0.0499931	0.00278172	0	0.0107512	0.238811	0	0	0.0151264	0.00571616	0.0137267
MRGPRD	Class A Orphans	β-alanine	0.00659246	0	0.0481106	0.0342157	0.025128	0.0349059	0.0356802	0.0564309	0.0251139	0	0.0161112	0.0490731	0.111419	0.0334688	0.0214371	0.0624257	0.0439744	0.0964238	0.124447	0.0143553	0.0375228	0	0	0.0125401	0	0.0188051	0	0.0331869	0.0196877	0.0172521	0.0274938	0	0.0109803	0	0	0.0183778	0	0.00234968	0	0	0.0171665	0.0173946	0	0	0	0	0
TRHR	Peptide Binging Receptor	TRH {Sp: Human, Mouse, Rat}	0.0859413	0.0292479	0	0.0354268	0.00775524	0.0183778	0	0.0248445	0.0349341	0.0115958	0.0110948	0.0431205	0.0343143	0.0205555	0	0.0142839	0	0	0	0.0221192	0	0.0121539	0	0	0	0	0	0.0119106	0	0.0257659	0	0	0.00187429	0	0	0.0352016	0	0	0.0118963	0.0136838	0	0.0120966	0	0.0147409	0.0100637	0	0.0283287
GPR144	Adhesion Receptor		0.0773114	0.190185	0.0615274	0.202173	0.114554	0.0897151	0.125109	0.341234	0.398744	0.200241	0.128518	0.134747	0.294583	0.32008	0.399029	0.384602	0.155102	0.684953	0.230265	0.00877371	0	0.00512687	0	0.150625	0.0412149	0	0	0.00997772	0.0166532	0.00312726	0.00404829	0.00611846	0.10435	0.00266652	0	0.00269532	0.0274089	0.0249437	0.00584548	0.00338636	0.00716679	0.0730113	0	0	0.00482495	0	0
OR13C5	Olfactory Receptor		0.0233263	0.00883106	0.0301242	0	0.00742517	0.0170097	0.016753	0.00417776	0.122381	0.0240785	0	0.0205982	0.0321855	0.0364682	0.0324817	0.0463793	0.0650484	0	0.00815698	0.00943317	0	0	0	0.0273806	0	0.0207831	0.00718115	0.00779829	0	0.0421961	0.00753998	0.00539999	0	0.0159542	0	0	0.00841518	0.00302648	0.0211101	0	0.00122577	0.014341	0	0	0.0248019	0	0.0432325
TAS2R9	Taste 2 Receptor		0.0125544	0	0	0.0302513	0.0190044	0	0	0.044492	0	0	0	0.0346242	0.015055	0.0140839	0	0	0.0227584	0.021764	0	0.00633393	0	0.0172235	0.0165534	0.0182069	0.00821436	0.0335393	0.00894577	0	0	0.0227584	0	0.0102356	0	0	0	0	0	0	0	0.0334124	0	0	0	0	0.0980152	0	0.0574572
OR4N4	Olfactory Receptor		0	0.0257376	0	0.0723116	0	0	0.0092325	0.0168956	0.0307316	0.0169241	0	0	0.0169954	0	0	0	0	0	0	0.070142	0	0	0.0952493	0.011195	0	0.0189047	0.0268142	0	0	0.332267	0.0698809	0.0219913	0	0	0.0258509	0.0552928	0.00996339	0	0.0342721	0	0.0346665	0	0.0193319	0.0217356	0.0223039	0.00916082	0.0435125
DRD5	Amine Receptor	dopamine	0	0	0	0.00708066	0	0	0.0110805	0	0	0	0.0132836	0.0190898	0.0067935	0	0.00376053	0	0	0.0049256	0.012397	0.00585985	0	0.0200719	0.0114241	0.00673606	0.0179219	0.00766914	0.00722421	0	0.00795613	0	0.00378931	0.0280882	0.0106939	0.0305056	0	0	0.0358632	0.0176654	0.00712372	0.00802786	0.00913215	0.0285692	0	0	0.0088454	0.0182638	0.0563477
HRH3	Amine Receptor	histamine	0.0115815	0.0199154	0.00900312	0	0.0243906	0.0468123	0.217963	0	0.0448977	0.0134122	0.209466	0.0396438	0	0.152703	0.0168671	0.0147838	0.0433725	0.0154833	0.0631301	0.0104648	0.00718115	0	0	0	0.015469	0	0	0.00575927	0	0.00506937	0.0055006	0.00639139	0.00393319	0	0	0.0066499	0	0.00525625	0.0124686	0	0.00620465	0.00639139	0	0	0.0313528	0.0129834	0.0386609
OXGR1	Purin receptor cluster Receptor	α-ketoglutaric acid	0	0.0077122	0	0	0	0	0	0	0	0	0	0	0	0	0	0	0	0	0	0	0.00809959	0.148453	0.0234541	0	0.0381974	0.00801351	0.00741081	0.0214229	0	0	0.00629084	0.0121539	0.00460925	0.0154833	0.0108228	0	0	0.0145553	0.00363102	0	0.0288096	0.0220197	0	0.0152692	0.0841323	0	0.00916082
GRM7	Class C	L-glutamic acid	0	0.0145838	0.0165962	0.0156403	0.0220908	0.0160541	0.00414899	0.0132264	0.00581675	0.00371736	0.00460925	0.0251139	0.00752563	0.0177937	0.00424969	0	0.0169954	0	0.0108228	0.032115	0.0151264	0.0130549	0.0084582	0.0177652	0	0	0.00541436	0.00390442	0	0.0258368	0.00693709	0.00916082	0.00347271	0.0234399	0	0.0120823	0.0111807	0.0229146	0.0120823	0.0156974	0.00769785	0	0	0.0167816	0.0166247	0.00219123	0
GPR62	Class A Orphans		0.0144838	0	0	0	0.0224886	0	0.0163394	0.00761174	0.0340185	0	0.0360742	0	0	0.0266301	0	0	0	0.00529937	0	0.0186057	0.0253832	0.00799917	0	0	0.0561396	0	0.0196165	0.0191895	0	0.00840083	0	0.0052275	0.0148266	0	0	0	0	0.00989175	0	0	0	0.015155	0	0	0	0.0282579	0.00977712
GRM1	Class C	L-glutamic acid	0.00973413	0.00745387	0.0183493	0.00726728	0.0115529	0.0116674	0.0469101	0.0324253	0.0193319	0.0136981	0.0433865	0.0108085	0.0126545	0.0613338	0.00653501	0.00580238	0.022943	0.00332878	0.00898878	0.00775524	0.0131692	0.00555808	0.00258012	0.00538561	0.00514125	0.0142267	0	0.0177509	0.0235676	0.00937584	0.0105364	0.00479619	0.00299769	0.00788439	0.00353028	0.00258012	0.00818567	0.0061041	0.00458049	0.0136981	0	0.0129548	0	0.00299769	0.00812829	0	0.0299546
HTR2A	Amine Receptor	5-HT	0.012397	0	0.00450858	0	0	0	0	0	0	0	0	0.00436476	0	0.0126259	0.010164	0.0112237	0	0	0.00223445	0.00439352	0.054654	0.00521313	0	0.00809959	0	0.010121	0	0	0	0	0	0	0.00447982	0.0122683	0.0136838	0.00252251	0	0	0	0.00529937	0	0.00478181	0.0337507	0.0362009	0	0.00489684	0
OR51I1	Olfactory Receptor		0.0342157	0	0	0	0	0	0	0.0160398	0.0972737	0	0.00509812	0.0305621	0	0	0	0	0.0212096	0	0	0.023894	0	0	0.0178364	0	0	0.0180501	0.0168386	0.0148837	0.0177652	0.0620664	0	0	0.0206409	0	0	0.0174659	0	0.0139267	0	0	0	0	0	0	0.0579701	0.0508847	0.109468
OR4M2	Olfactory Receptor		0	0	0	0	0	0	0.0143839	0	0	0	0	0	0	0	0	0	0	0	0.0142696	0.0259218	0	0.0114384	0.01151	0.167628	0.0112237	0.0905012	0.0377336	0.0412991	0.0235534	0.163383	0.018392	0.00957649	0.011882	0.0273381	0	0	0.0144696	0.00539999	0.0415654	0.00950484	0.0473988	0.0467285	0	0	0.147593	0	0
ADRB3	Amine Receptor	(-)-adrenaline, (-)-noradrenaline	0.0430225	0.0299405	0	0	0.0303926	0.0336943	0	0.0180644	0.0319174	0	0.141328	0.0114813	0.0242629	0.0987699	0.0101926	0.00748258	0.0243481	0.065269	0.0526663	0	0	0.0215082	0	0.028357	0.418784	0	0.0129262	0.0155118	0.0142553	0	0.00554371	0	0.00791308	0.00693709	0.00939017	0.224312	0	0.00534249	0.0190614	0	0	0	0	0.0117532	0	0	0
CASR	Class C	Ca²⁺, Mg²⁺	0	0.00344393	0.00309846	0	0	0.00801351	0.00512687	0.00314165	0.0139267	0	0.0104361	0.00607536	0	0.00649193	0	0.00623338	0.0021192	0.00196073	0.0117962	0	0.00877371	0.00185988	0.00508375	0.00633393	0.00168697	0.0122969	0.00214802	0.00643448	0.00633393	0.00943317	0.00285371	0.0017302	0.00887408	0	0.0179932	0.00752563	0.00141315	0.0041346	0.0179077	0.00749693	0	0.00815698	0.0118248	0.00201836	0.0298274	0	0
ADRA1B	Amine Receptor	(-)-adrenaline, (-)-noradrenaline	0.0135837	0.00797047	0.0848807	0	0.0143553	0.0613753	0	0	0	0	0.0069658	0	0	0	0.00504062	0	0.0189617	0.0104218	0.117323	0.00881672	0.00820001	0	0.0930057	0	0	0	0	0	0.00838649	0.0235676	0.00650629	0.00499749	0.0047243	0	0	0	0.0252698	0	0	0.0437225	0	0	0.0354972	0.016211	0	0	0.0046524
GPR37L1	Class A Orphans	prosaposin	0.010035	0.00731034	0.0064632	0	0	0.00695144	0	0	0.00561557	0.00643448	0.00631957	0.0155261	0.00656374	0	0	0.015783	0.013112	0.000865357	0	0	0	0	0	0	0.00726728	0	0	0.0201146	0.00776959	0.00598916	0.00712372	0	0.0129405	0.00250811	0.0100494	0	0.00775524	0	0	0	0	0.0308022	0	0.00113928	0	0	0.0337648
GRM4	Class C	L-glutamic acid	0.00400513	0	0	0	0	0	0.00887408	0.00371736	0	0	0.00808525	0	0	0.00422092	0.00469554	0	0	0	0.00814263	0.00357345	0.015312	0.00496873	0.00232087	0.0180786	0	0.0047243	0.00028851	0.0106653	0.0063483	0.00898878	0.0223465	0	0.00817132	0	0.00216242	0.00462363	0.0193176	0.00344393	0.00534249	0.00476743	0	0.030661	0	0.0106939	0	0.0044942	0.0107942
APLNR	Peptide Binging Receptor	apelin-13 {Sp: Human, Mouse, Rat}, apelin-17 {Sp: Human, Mouse, Rat}, apelin-36 {Sp: Human}, apelin-36 {Sp: Mouse, Rat}, [Pyr¹]apelin-13 {Sp: Human, Mouse, Rat}	0	0.0113954	0	0	0	0	0.406733	0	0.0187196	0	0.184674	0	0	0.248583	0	0	0	0	0	0.0456946	0.0733952	0.0148694	0	0.00841518	0.0274513	0	0.0574988	0.00427845	0.0989854	0	0	0.0114813	0.203013	0	0	0.00462363	0.140033	0.0825664	0.0129119	0	0	0.0218492	0	0	0	0.0356239	0.0321573
TAS1R2	Class C		0.0121825	0	0	0	0.00644884	0	0.00693709	0.0064632	0	0	0.00603226	0.0180216	0	0.00649193	0.0108085	0	0	0	0.0125258	0.00644884	0	0	0.0214229	0.00910348	0.0141982	0.00364541	0.00732469	0.00644884	0	0.00692273	0.0116674	0	0.00417776	0	0	0	0	0	0.00999205	0	0	0	0	0	0	0	0.00830043
LGR5	Class A Orphans		0.0148837	0.0298133	0.0187054	0.0115672	0.0137838	0.00890276	0	0.0232128	0.0297002	0	0.0109946	0	0	0.0014708	0.00397635	0	0	0.00821436	0.00545748	0.00338636	0.012726	0	0.00626211	0.00378931	0.0130406	0.00992041	0	0.000230813	0.00262332	0.022034	0	0	0.00253691	0.0111378	0	0.00557245	0	0.00486809	0.0102642	0.0132264	0	0	0	0.0207831	0.0137409	0	0.085982
GRM3	Class C	L-glutamic acid	0	0.0683544	0	0.190741	0	0	0	0.0705679	0	0	0	0.00729598	0	0.0446879	0	0.0047243	0.0766138	0	0.0221618	0.0515809	0.0701282	0.0286116	0.0151693	0	0	0.0382676	0	0.00200395	0.0114813	0.0713233	0.00321363	0.00262332	0.00249371	0.00216242	0.0139981	0.0180359	0.00667862	0	0.0235818	0.0269841	0	0	0.0547513	0.00485371	0	0	0
OR52I1	Olfactory Receptor		0.00709501	0	0	0	0.0167102	0	0.00891709	0	0	0.0244615	0.0157973	0.0142839	0.00666426	0	0	0	0	0	0	0.0142267	0.0543206	0	0	0.0301242	0	0.00930417	0	0.00850123	0	0.0183778	0.0137267	0	0.00387564	0	0.0481525	0.00128343	0	0.0143839	0.0172806	0.0387031	0.0083578	0	0	0.0209964	0	0	0.0481943
NPBWR2	Peptide Binging Receptor	neuropeptide B-23 {Sp: Rat}, neuropeptide B-23 {Sp: Mouse}, neuropeptide B-23 {Sp: Human}, neuropeptide B-29 {Sp: Human}, neuropeptide B-29 {Sp: Rat}, neuropeptide B-29 {Sp: Mouse}, neuropeptide W-23 {Sp: Human}, neuropeptide W-23 {Sp: Mouse, Rat}, neuropeptide W-30 {Sp: Rat}, neuropeptide W-30 {Sp: Mouse}, neuropeptide W-30 {Sp: Human}	0.00743952	0	0.0158972	0.0438904	0.0137552	0.086118	0	0.0161254	0.0358209	0.0606838	0.031367	0.0307881	0.0160541	0.09784	0	0.0302372	0.0119822	0.0801528	0.0384924	0.0195454	0	0	0	0.00808525	0	0	0	0.0151978	0	0	0.0290358	0	0	0	0.0360602	0	0.0469799	0.0221618	0	0	0	0.017024	0	0.0405698	0.0137267	0	0
GRM6	Class C	L-glutamic acid	0.0706916	0.0564864	0.0117819	0.451478	0.0549457	0.00279612	0.00857294	0.0249295	0.0112809	0.0175941	0	0	0	0.00276732	0.0103072	0.0172521	0.0173804	0.0135552	0.0492822	0	0.00660682	0.00627648	0.00585985	0	0.00880239	0	0	0.00270972	0	0.0014708	0	0.00183106	0.0017302	0.0029545	0.000346205	0.0158115	0.00623338	0	0.00275292	0.00904613	0	0	0	0	0	0	0.0150408
BDKRB2	Peptide Binging Receptor	bradykinin {Sp: Human, Mouse, Rat}, [des-Arg¹⁰]kallidin {Sp: Human}, [des-Arg⁹]bradykinin {Sp: Human, Mouse, Rat}, [Hyp³]bradykinin {Sp: Human}, kallidin {Sp: Human}, Lys-[Hyp³]-bradykinin {Sp: Human, Mouse, Rat}, T-kinin {Sp: Human, Rat}	0.00364541	0	0	0	0	0	0.0145124	0	0.00578801	0	0.0166675	0	0.00769785	0.0039188	0.0232979	0	0	0.0274089	0.00941884	0	0.0197019	0	0.0727918	0.0192464	0	0.0105794	0	0.00393319	0	0.00430722	0.0187196	0.00774089	0.0295448	0.0733678	0	0	0.00908914	0.00318484	0.0040339	0.0224033	0.0155832	0.00407706	0.00966248	0	0	0.0307881	0
EDNRA	Peptide Binging Receptor	endothelin-1 {Sp: Human, Mouse, Rat}, endothelin-2 {Sp: Human}	0.00374614	0.00432161	0	0	0	0.00397635	0.0415374	0.00325681	0	0	0.0187908	0.00142756	0	0.0121968	0	0	0.00519875	0	0	0	0	0	0	0.00138432	0.00588859	0	0.00992041	0.00279612	0.00531375	0	0	0	0.0474407	0.00314165	0	0	0.00914649	0.021565	0.00808525	0	0.00394758	0	0	0	0	0.0125687	0.00505499
GPR116	Adhesion Receptor		0	0.0103645	0	0	0	0	0.489327	0	0.00626211	0.00265212	0.0758475	0	0	0.126682	0.0024361	0	0	0	0	0.00458049	0	0.00306967	0	0	0.0262052	0	0.00992041	0.00896011	0.0276636	0.00386125	0	0.00838649	0.145143	0.00124018	0	0	0.0219913	0.0917743	0.0135837	0	0	0.00282491	0	0	0	0.0244473	0.0034871
HTR4	Amine Receptor	5-HT	0	0.0169527	0	0.00578801	0.0227158	0	0	0.00103837	0	0	0.00393319	0	0	0	0	0.00570179	0	0	0	0.00588859	0.00519875	0.00545748	0	0.00775524	0.00749693	0.000389475	0	0.00466678	0.00538561	0.0202853	0.00209039	0.000677907	0.00299769	0.00268092	0.00705194	0	0	0	0	0.00627648	0.00729598	0	0.0115529	0.011467	0.0124972	0.00897445	0.000923029
OR13F1	Olfactory Receptor		0.0317622	0.00206158	0.0167673	0	0	0.0542511	0.0360742	0.0168243	0.0982848	0.000591384	0	0.0160256	0	0.0085586	0.018392	0.0206551	0.0224601	0	0.0255817	0	0	0	0	0.044534	0	0	0.0120537	0	0	0.0187623	0.0152264	0	0	0	0	0	0.0196877	0	0.00880239	0	0	0.0177652	0	0	0.0579839	0	0.0108944
GPR110	Adhesion Receptor		0.0157116	0.00488247	0.00437914	0.00453735	0.0749027	0.355231	0.0632268	0.00877371	0.205593	0.0286399	0.492192	0.0365807	0.085982	0.184191	0.0252556	0.00548622	0	0.0190471	0.0297144	0	0	0	0	0	0.0308869	0	0	0.00364541	0	0.0029401	0	0	0	0	0	0	0	0	0.00565868	0	0	0	0	0	0.0201572	0	0.00568742
OR52N1	Olfactory Receptor		0.0160826	0.0182353	0	0	0	0	0	0.0322701	0.0967881	0	0	0	0.006061	0.0695784	0	0	0.0430225	0	0	0	0	0	0	0.0269417	0	0	0.0352438	0	0	0.0187054	0	0.0232128	0	0	0.10813	0.0184348	0	0	0.00868767	0	0	0	0	0.0214655	0.0359617	0	0
OR13C2	Olfactory Receptor		0.0329754	0.0186199	0.0168101	0	0	0.0208115	0	0.0376352	0.0807395	0.0517758	0.0225596	0	0.0197446	0	0	0	0.0323407	0	0	0	0.0371151	0	0	0.0225738	0	0	0.00629084	0	0	0	0	0	0	0	0.0372276	0.0186484	0	0	0	0.00270972	0	0	0	0.0214939	0.0405278	0	0
OR2C3	Olfactory Receptor		0.27733	0	0.0560979	0	0	0.0383659	0	0	0.0143981	0.00633393	0.145912	0.0467146	0.0159114	0	0	0	0.0346665	0.041229	0	0	0	0.00383247	0.0070663	0.00426407	0.00703759	0.33379	0	0.00656374	0.139129	0.0184205	0.134563	0	0.0228152	0.0564171	0.00983444	0.36812	0	0	0	0.115553	0.26396	0.169117	0	0.0661512	0	0	0.0206267
OR51B4	Olfactory Receptor		0.0283428	0	0.0170667	0.0353283	0.0174516	0	0.0186769	0	0.00304088	0	0.0497841	0	0	0.0705542	0	0	0.0452892	0	0	0.0148552	0.019645	0	0	0.0116531	0.00956216	0	0	0.0177224	0.00736775	0.0193034	0	0	0	0	0	0	0	0.0105077	0	0.0200577	0	0	0	0	0.0151978	0.0551123	0.0833155
OR6F1	Olfactory Receptor		0.0576236	0.0285974	0	0	0.03492	0.0183778	0.0559314	0	0	0	0.0170382	0	0	0	0	0	0	0	0.0331587	0.0148837	0.0392788	0.0207831	0.0256384	0	0	0.0398824	0.0363134	0.0185345	0.0290358	0.0280882	0.0158401	0	0	0	0.0221334	0.0381412	0	0	0	0.0783912	0.0178792	0	0	0.064469	0	0	0.0224743
OR1B1	Olfactory Receptor		0.149858	0.0186199	0	0.0347087	0.0168528	0.00751128	0.0182069	0.0663579	0.0253407	0.0167388	0.00811394	0.0608498	0.0168956	0.0175656	0.0038037	0	0.00939017	0	0	0	0.0144553	0	0	0.0112953	0	0	0	0	0	0.0312964	0.00799917	0.0117246	0	0.0189902	0	0.0220624	0	0	0	0.0403033	0	0.0145267	0	0	0.00854426	0	0.00580238
OR13C9	Olfactory Receptor		0.0160969	0.00939017	0	0	0	0	0	0	0.0623013	0	0.00827174	0	0	0	0	0.0416635	0.0220908	0	0	0.00726728	0	0	0	0	0	0	0	0	0	0.0188193	0	0	0.0108085	0	0	0	0	0	0	0.0197446	0	0	0	0	0.036032	0	0
OR52D1	Olfactory Receptor		0.0294741	0.0168528	0	0.0156688	0	0	0.0231702	0	0.0115672	0	0	0.0215082	0	0.0157973	0	0	0	0	0	0	0.0173233	0	0	0	0.0306045	0	0	0.00873069	0	0	0	0	0	0.0170097	0.0233689	0	0	0	0	0.0179504	0	0	0	0	0.0522907	0.00637702	0
OR1C1	Olfactory Receptor		0.174918	0.143615	0.0169384	0	0	0.0354972	0.0182496	0	0	0.0333701	0.0166247	0	0.0326792	0.0178649	0.0553345	0	0.0222471	0.0484455	0.0484036	0	0.0574295	0.0202853	0.0724489	0.0360883	0.0556538	0.0795385	0.0443242	0	0.0691247	0.0648966	0	0	0	0	0.0641793	0.115459	0	0	0	0.184306	0	0	0	0.173268	0	0	0
OR1J1	Olfactory Receptor		0.256262	0.0347369	0.0440024	0.017195	0.0579146	0	0	0.51252	0.134944	0	0	0	0.0166817	0.0174231	0	0.0405418	0	0.0478594	0.0160826	0	0.0742314	0	0.0197304	0.060587	0.062992	0	0	0	0.0539037	0	0	0.0229572	0.0409625	0.0357928	0	0	0	0.0216219	0.0260068	0	0	0	0.0620941	0	0.214075	0	0
TAS2R8	Taste 2 Receptor		0.0163109	0.0375931	0	0	0.0496029	0.0183208	0	0	0.0767369	0	0.0388435	0.0224317	0.00689401	0	0.00234968	0.00554371	0.0229572	0	0	0	0	0	0	0.0112237	0.0314517	0	0	0	0	0.03838	0	0	0	0	0.0743136	0	0	0.0150836	0	0	0.0177367	0.0183351	0	0.0273947	0.065462	0	0.119157
OR2M3	Olfactory Receptor		0.0408784	0	0.050634	0	0	0.00883106	0.00832911	0	0	0	0	0.0161397	0.0138696	0	0	0.0214371	0.0668263	0	0	0	0	0	0.0191183	0	0.00893143	0	0.0181356	0	0	0.0284843	0	0	0	0	0	0.0189047	0	0	0.00864465	0	0	0	0	0.0208115	0	0	0
OR2M4	Olfactory Receptor		0.0639447	0.0190329	0.0334124	0	0	0	0.0187054	0.0338775	0	0	0	0.079443	0.0673909	0.0518871	0	0	0.0678039	0	0	0.0291772	0.0386047	0	0.0561396	0.0110948	0.00963382	0.0387452	0	0	0	0	0	0	0	0.00979145	0	0	0.0203849	0	0	0	0	0	0	0.0183493	0.0296861	0	0
MAS1L	Class A Orphans		0.0136266	0	0	0.0481664	0	0	0.0150265	0	0.0199723	0	0.0194315	0	0	0.182921	0	0	0	0	0	0.00611846	0	0	0	0	0	0	0	0	0	0.00755434	0	0	0	0	0	0	0	0	0	0	0	0	0	0	0	0	0
OR10Z1	Olfactory Receptor		0	0	0	0	0	0	0	0	0	0.0339762	0	0	0	0	0	0	0	0	0	0	0.0192607	0	0	0	0	0	0	0.0346383	0.0395876	0	0	0	0	0	0	0	0	0	0	0	0	0	0	0	0	0	0
OR3A4	Olfactory Receptor		0	0.304347	0	0	0	0	0	0	0	0	0.214697	0.0138553	0	0	0	0	0	0	0.0132407	0	0.0305338	0	0	0	0	0	0	0	0	0	0	0	0	0	0	0	0	0	0	0.00797047	0	0	0.123547	0	0	0	0
GPR111	Adhesion Receptor		0.00148521	0	0	0	0	0.00332878	0	0.00309846	0	0.00157168	0.00619029	0	0	0	0.00167256	0	0	0	0.00309846	0.0013555	0	0	0	0.0010672	0.000490433	0	0	0.0016005	0.00742517	0.000793264	0	0.00214802	0	0	0.00242169	0.00174461	0	0	0.000692327	0	0	0	0	0.0059748	0	0	0
OR52B4	Olfactory Receptor		0.0268992	0.0111807	0	0.0389699	0	0	0	0.0180501	0	0.014341	0	0.0272815	0.0143267	0	0	0.027692	0.055751	0	0	0	0	0	0.0160684	0	0.0158401	0	0	0	0	0.00804221	0	0	0	0	0	0.0114527	0.0166532	0	0	0	0.0291631	0.0151122	0	0	0.0372979	0	0
OR2K2	Olfactory Receptor		0	0	0	0.00830043	0	0.015155	0	0.0338494	0.0128118	0	0.0165248	0	0	0.0263752	0	0	0	0	0	0.00709501	0	0	0	0.011195	0	0	0	0	0	0.00969114	0	0.0234541	0	0	0	0	0	0	0	0	0	0	0	0	0.0149123	0	0.0219203
OR2AG2	Olfactory Receptor		0	0	0	0	0	0	0	0	0	0	0	0	0	0	0	0	0	0	0	0.0145124	0	0	0	0.0785825	0.0187908	0	0	0	0	0	0	0	0.0132693	0.00963382	0	0	0.0785552	0.0292762	0.0942901	0	0	0.00885974	0.0261343	0.105826	0	0	0
OR10X1	Olfactory Receptor		0	0	0	0	0	0	0	0	0	0	0	0	0	0	0	0	0	0	0	0	0	0	0	0	0.0107369	0	0	0	0	0	0	0	0	0	0	0	0	0.0213518	0	0.0189759	0	0.0173804	0	0	0	0	0
ELTD1	Adhesion Receptor		0	0.0147695	0.00439352	0	0	0	0.967161	0	0.0133979	0	0.187565	0	0	0.317339	0	0	0	0	0	0.0264177	0	0.015469	0	0	0.0677213	0.00406267	0.0616103	0.00914649	0.0948171	0.00200395	0	0.0236812	0.275031	0	0.00673606	0	0.0887386	0.191689	0.0139696	0	0.00460925	0	0	0.0057449	0	0.0357084	0
GPR115	Adhesion Receptor		0	0	0.0147695	0	0	0	0	0	0	0	0	0	0	0.00429284	0	0	0.000995116	0.00571616	0	0	0.00583111	0	0	0.00341514	0	0	0	0.00736775	0	0.000951865	0	0	0	0.00148521	0	0	0.006061	0	0	0	0	0.00532812	0	0	0	0	0
GPR112	Adhesion Receptor		0	0	0	0	0.00129784	0	0	0	0	0	0	0.00312726	0	0	0	0	0	0	0	0.00136991	0	0	0	0	0.00226326	0	0.00281052	0.00158609	0	0.00282491	0.000100985	0	0.000533698	0.00122577	0	0	0	0.00285371	0.00188869	0.00193192	0	0	0	0	0.00142756	0	0
GPR123	Adhesion Receptor		0	0	0	0	0	0.000115411	0	0.0038037	0	0	0	0	0	0.00732469	0	0	0	0	0	0	0	0	0	0	0	0	0.00397635	0	0	0.00158609	0.00188869	0	0	0	0	0	0	0	0.00196073	0	0	0	0	0	0	0	0
TAAR3	Amine Receptor		0	0	0	0	0	0	0	0	0	0	0	0	0	0	0	0	0	0.0217071	0	0	0	0	0	0	0	0	0	0	0	0	0.0136409	0	0	0	0	0	0	0	0	0	0	0	0	0	0	0	0
TAAR5	Amine Receptor		0	0	0	0	0	0.0145838	0	0	0	0	0	0	0	0	0	0	0	0	0	0	0	0	0.0114384	0.000620226	0.0311128	0	0	0	0	0	0.0127546	0	0	0.015626	0	0	0	0.00308407	0	0	0	0	0	0	0	0	0
TAAR6	Amine Receptor		0	0	0	0	0	0	0	0	0	0	0	0	0	0	0	0	0	0	0	0	0	0	0	0	0.0173233	0	0	0	0	0	0	0	0	0.00847255	0	0	0	0	0	0	0	0	0	0	0.0266018	0	0
TAAR9	Amine Receptor		0	0	0	0	0	0	0	0	0	0	0	0	0	0	0.0171808	0	0	0	0	0	0	0	0	0	0	0	0	0	0	0	0	0	0	0	0	0	0	0	0.0160684	0	0	0	0	0	0	0	0
TAAR8	Amine Receptor		0	0	0	0.0161968	0	0	0	0	0	0	0	0	0	0	0	0	0	0	0	0	0	0	0	0	0	0	0	0	0	0	0	0	0	0	0	0	0	0	0	0	0	0	0	0	0	0	0
TAAR2	Amine Receptor		0	0	0	0	0	0	0	0	0	0	0	0	0	0	0	0	0	0	0	0	0	0	0	0	0.00854426	0	0	0	0	0.0085586	0	0	0	0	0	0	0	0	0	0	0	0	0	0	0	0	0
GPR31	Class A Orphans		0.0781453	0.0715293	0.0333278	0.0297144	0	0.367024	0.0361587	0	0.0482362	0	0.0644828	0.0110376	0	0.0192464	0	0	0.0219061	0	0.332198	0.0142982	0	0	0	0	0	0	0	0.017138	0.10932	0	0.0298416	0	0	0.0188335	0.0218919	0.0153548	0	0.0289227	0.037565	0.0765317	0.0172806	0.0353142	0	0	0	0	0
GPR151	Class A Orphans		0.0123112	0.0146695	0	0.0132407	0	0.0135409	0.0138553	0	0.0192891	0	0.0489058	0.017138	0	0.0133551	0	0	0	0	0	0.0126116	0	0	0	0	0	0	0	0	0	0	0.0116101	0	0.024887	0.014441	0	0	0.0297426	0	0	0	0	0.0202426	0	0.0179789	0	0.0137981	0
GPR33	Class A Orphans		0	0	0	0	0	0	0	0	0	0	0	0	0	0	0	0	0	0	0	0.0128118	0	0.0600751	0	0.0198727	0	0.0168814	0	0.00946184	0	0.0167388	0.0136552	0	0.00984877	0	0.0590368	0	0	0.0260776	0.0155832	0	0.0599228	0.0159257	0	0.00916082	0	0	0.0193746
GPR50	Class A Orphans		0	0	0	0	0	0	0	0	0	0	0.00741081	0	0	0.00809959	0	0	0	0	0	0	0	0	0	0	0	0	0	0	0	0	0	0	0	0	0	0	0	0	0	0	0	0	0	0	0	0	0
MRGPRX3	Class A Orphans		0	0	0	0	0	0	0	0	0	0	0	0	0	0.0154119	0	0	0	0	0	0	0	0	0	0.00332878	0.0109373	0	0	0	0	0	0	0.00340075	0.00158609	0	0.00755434	0	0	0	0	0	0	0	0	0	0	0	0.0127546
GPR1	Class A Orphans		0.0132693	0	0	0	0	0	0.0150836	0	0	0	0.00682222	0.0132979	0	0.00715244	0	0	0	0	0	0	0	0	0	0	0.00761174	0	0	0	0	0	0	0	0	0.00397635	0	0	0	0.000461589	0.00363102	0	0	0	0	0	0	0	0
MRGPRG	Class A Orphans		0	0	0	0	0	0	0	0	0	0	0	0	0	0	0	0	0	0	0	0	0	0	0	0	0	0	0	0	0	0	0	0	0	0	0	0	0	0	0	0	0	0	0	0	0	0.0269558	0
GPR78	Class A Orphans		0	0	0	0	0	0	0	0	0	0	0	0	0	0	0	0	0.0110948	0	0	0	0	0	0	0	0	0	0	0	0	0.00466678	0	0	0	0	0	0	0	0	0	0	0	0	0	0	0	0	0
GPR149	Class A Orphans		0	0	0	0	0	0	0	0	0	0	0	0	0	0	0	0	0	0	0	0	0	0	0	0	0	0	0.000144262	0	0	0	0	0	0	0.0117819	0	0	0	0	0.00364541	0	0	0	0	0	0	0	0
GPR148	Class A Orphans		0	0	0	0	0	0	0	0	0	0	0	0	0	0	0	0	0	0	0	0	0	0	0	0	0	0	0	0	0	0	0	0	0	0	0	0	0	0	0	0	0	0	0	0	0	0	0
MRGPRX4	Class A Orphans		0.0106939	0	0	0	0	0	0	0	0	0	0	0	0	0	0	0	0	0	0	0	0.0126545	0	0	0	0	0	0	0	0	0	0	0	0	0	0	0	0	0	0	0	0	0	0	0	0	0	0.0144696
GPR139	Class A Orphans		0	0	0	0	0	0	0	0	0	0	0	0	0	0	0	0	0	0	0	0	0	0	0	0	0	0	0	0	0	0.0143553	0	0	0	0	0	0	0	0	0	0	0	0	0	0	0	0	0
OPN5	Class A Orphans		0	0	0	0	0	0.00903179	0	0	0	0	0	0	0	0	0	0	0	0	0	0	0	0	0	0	0	0	0	0	0	0	0	0	0	0.00141315	0	0	0	0	0.00161491	0	0	0	0	0	0	0	0
GPR26	Class A Orphans		0	0	0	0	0	0	0	0	0	0	0	0	0	0	0	0	0	0	0	0	0	0	0	0	0	0	0	0	0.00184547	0.000879776	0	0	0	0	0	0	0	0	0	0	0	0	0	0	0	0	0
P2RY8	Class A Orphans		0	0	0	0	0	0	0	0	0	0	0	0	0	0	0	0	0	0	0	0	0	0	0	0	0	0	0	0	0	0	0	0	0	0	0	0	0	0	0	0	0	0	0	0	0	0	0
GABBR2	Class C		0	0	0	0	0	0	0	0.00278172	0	0	0	0.0013555	0	0	0.00157168	0	0	0	0.00028851	0	0	0	0	0	0.00466678	0	0	0.00144197	0.00301209	0.00708066	0.00255131	0	0	0	0	0	0.00495435	0.0024361	0.00305528	0.00573053	0	0	0	0.00177342	0	0.00585985	0
OR52K1	Olfactory Receptor		0.00753998	0	0	0.0383378	0.00334318	0	0.0461278	0.0141124	0	0.0156403	0.0669089	0.0923698	0.0371713	0	0	0.0616518	0	0.0451773	0.0637514	0	0.0252556	0.037101	0	0.138945	0.0173661	0	0.0161254	0.0260918	0	0.0345256	0	0.0108514	0.0332715	0.00321363	0.0240076	0	0	0	0	0	0.0357506	0.00825739	0	0	0.00690837	0	0
OR6K3	Olfactory Receptor		0.0161682	0.037087	0	0.0434285	0	0.0352861	0.0139696	0.0171238	0.0239224	0	0.0330459	0.0245183	0.157044	0.122779	0	0	0.0113096	0.0246601	0.0167673	0.0145553	0.093452	0	0	0.0243055	0.018862	0	0.03251	0.0344975	0	0	0.0619835	0.0117819	0.0562922	0.037326	0.0260635	0.0186342	0.0960594	0	0	0.0399946	0.0513443	0.355941	0	0.0202853	0	0	0
OR2B2	Olfactory Receptor		0.013112	0	0.0132979	0	0	0.0140839	0	0	0	0.00999205	0.0129834	0.0127117	0	0	0.0123541	0	0.0177367	0	0	0.0668401	0	0	0.00269532	0	0.0147695	0	0	0.00685094	0	0.0364119	0.0120108	0.0125401	0	0.0150836	0	0.0147409	0.0450375	0.0115243	0	0.0154548	0	0	0	0	0.0518036	0.0538064	0
OR1J4	Olfactory Receptor		0.132958	0	0.0832066	0	0.0319033	0	0.0184917	0.287567	0.0515531	0	0	0	0	0	0	0.049087	0	0	0	0	0.028753	0	0	0.0453731	0.0188763	0	0	0	0.0398824	0	0	0.0117962	0.0224317	0.00924683	0	0	0	0.0581364	0.0177082	0.0199581	0	0	0	0	0.0410888	0	0
OR2A4	Olfactory Receptor		0.0620664	0	0.0327638	0.147281	0	0.0699633	0.00941884	0.0308163	0.213042	0.0171665	0.0606008	0.0083578	0.0375087	0.164297	0.0177652	0	0.217231	0	0.0494217	0.0614721	0.353617	0	0.0373822	0.00577364	0	0	0	0.0532087	0	0.162635	0.0255817	0.0119679	0.045401	0.0180074	0.0505365	0.12618	0.0375087	0	0	0.010164	0.0190044	0.00709501	0.0476919	0.0202853	0	0	0
OR13G1	Olfactory Receptor		0.00865899	0	0.0174089	0	0	0	0	0.0586905	0.0262477	0	0.000346205	0.0164821	0.0174944	0	0	0	0	0.0180929	0.0171095	0.0370729	0.0894982	0	0.0577067	0.0219203	0	0.0389418	0.00762609	0.0178934	0	0.0748342	0.0158115	0.0121396	0	0.0391524	0.0523324	0.0690697	0.0203422	0.0151693	0	0.053306	0.053167	0	0	0.126365	0	0	0.0508012
OR13D1	Olfactory Receptor		0	0.0171238	0	0	0	0	0.0167388	0.111926	0.0449956	0.0153263	0	0.0439184	0	0	0.0169669	0.0193461	0	0	0	0	0	0	0	0.0305338	0	0.0685195	0.0643035	0	0	0.017138	0.0183208	0	0	0	0	0.0337648	0.0173376	0	0	0.0178934	0	0.0122826	0	0.0198727	0.0664957	0	0.0100494
OR52N5	Olfactory Receptor		0	0	0	0	0.0311834	0	0	0.0155547	0.0439044	0	0	0	0	0	0	0	0	0	0	0	0	0.0165962	0	0.0104648	0.0125401	0	0	0	0	0.0424202	0	0	0	0	0.0475523	0	0	0	0	0	0	0	0	0.039335	0.0220197	0	0
OR14I1	Olfactory Receptor		0.969535	0	0	0	0	0	0	0	0	0	0	0	0	0	0	0	0	0	0	0.0148123	0	0.00775524	0	0.0228436	0	0.0195027	0	0.0173091	0	0	0	0	0	0	0	0	0	0	0.0141553	0	0	0	0.0428544	0	0.012583	0	0
OR11L1	Olfactory Receptor		0.0315505	0.0172948	0.0327779	0	0	0	0	0.0156688	0.025284	0	0	0	0	0	0.0194315	0	0.0218066	0	0	0.0229714	0.0367495	0	0.0563477	0	0	0.0464631	0.0636134	0.0337648	0.0196165	0.0369464	0	0	0	0	0.0133836	0	0	0.0143981	0.0170525	0.0386609	0	0	0.0418317	0.101435	0	0	0.0215082
OR6N1	Olfactory Receptor		0	0	0	0.0178364	0	0.0181499	0.0136409	0	0	0	0.0329472	0.00821436	0.0765728	0.170951	0	0	0.0143981	0	0.0958974	0.00155727	0.0828933	0	0	0.0115672	0.00959083	0	0.0182211	0	0.0200434	0	0	0.0118963	0.0549735	0.0286823	0	0	0	0.00752563	0.0178507	0.0202284	0.0746972	0.203552	0	0	0.0223607	0	0.0221902
OR1F2P	Olfactory Receptor		0.0156403	0.0176512	0	0	0.0165391	0.0388997	0	0.00999205	0	0	0	0.0384502	0	0.0170667	0	0.0195311	0.0217924	0.0238657	0	0	0.0268567	0	0	0.0164107	0.0362571	0	0.0167673	0.00832911	0.0383519	0.0181071	0	0.0113954	0	0	0	0	0.0384081	0	0.00652065	0.0097198	0	0	0	0	0	0	0
OR1J2	Olfactory Receptor		0.0795932	0	0	0	0.0172806	0	0	0.181446	0.063282	0	0	0	0	0.0179219	0	0	0	0	0	0	0.0193603	0	0.00798482	0.0339339	0.0184063	0	0	0	0	0	0	0	0.00220564	0.0191895	0	0	0	0.0149551	0.0178934	0.031988	0	0	0	0	0.0467425	0	0
OR6C2	Olfactory Receptor		0	0.00947617	0	0	0.0172521	0.114847	0	0	0.16052	0	0	0.0161397	0.0492125	0.101475	0.0752451	0	0	0	0.079402	0	0	0	0	0	0	0	0	0.0176084	0	0	0	0	0	0	0.0132836	0	0	0	0	0	0.0174801	0	0	0	0	0	0.0221902
OR2G2	Olfactory Receptor		0.0141267	0	0	0.000447166	0	0	0	0	0	0	0	0	0	0	0	0	0	0	0	0	0.0408223	0	0	0.0108801	0	0	0	0.0340325	0	0.037326	0	0	0	0	0	0.0182353	0	0	0	0.0196165	0.0160826	0.0353565	0	0.00675042	0	0	0.0433725
OR6N2	Olfactory Receptor		0	0.00263772	0	0	0	0	0	0	0	0	0.0165534	0.0265451	0.0161968	0.161746	0	0.0105937	0.0446319	0.0545985	0.068547	0	0.019218	0	0.0094905	0	0	0	0	0.0172378	0.0196308	0	0	0	0.0842956	0.0786508	0	0	0.0406119	0	0	0	0	0.10439	0	0	0.0223891	0	0.0645794
OR13C3	Olfactory Receptor		0.0352157	0	0	0	0	0	0	0	0.0233689	0	0	0.0148266	0.00567305	0	0.00157168	0	0.0197446	0	0.0298557	0	0.0176512	0	0	0.0153263	0	0	0.0163252	0.0224459	0	0	0.0133122	0	0	0.0171523	0	0	0	0	0.0156688	0	0.00797047	0	0	0	0.0533338	0	0
OR8G2	Olfactory Receptor		0	0	0	0	0	0.0581364	0.0375369	0	0	0	0.0338071	0	0.0312964	0.0183636	0.0197873	0	0.0184063	0	0	0	0	0	0	0	0.00984877	0	0	0	0	0	0	0	0	0	0	0	0.0161825	0	0.00914649	0	0.0175799	0	0	0	0	0.028357	0
OR2W5	Olfactory Receptor		0.0114384	0	0	0	0	0	0	0	0	0	0.0216787	0	0	0	0.0133836	0	0	0	0	0	0.0136838	0	0	0	0	0	0	0.0243339	0.00710937	0.0321996	0	0	0.00779829	0	0	0	0	0	0	0	0	0.012726	0	0.0299405	0.00825739	0	0
OR51B5	Olfactory Receptor		0	0	0.00112486	0.0405278	0	0	0	0.0168528	0	0	0.0168243	0	0	0.0179789	0	0	0	0	0	0	0	0	0	0	0	0	0	0	0	0.0201288	0	0	0	0	0	0.0189047	0	0	0	0	0	0	0	0.0220055	0.0294458	0	0
OR51I2	Olfactory Receptor		0.0456247	0	0	0.0240501	0.0301524	0	0	0	0	0	0	0	0.0148266	0.012726	0	0.0188193	0	0	0	0.0103788	0.0144838	0	0	0	0.00834346	0	0	0.00775524	0	0	0	0	0	0	0	0	0	0	0	0	0	0	0	0	0.0630749	0	0
OR4D1	Olfactory Receptor		0.032919	0	0	0	0.0683269	0	0	0	0	0	0	0	0	0.0355254	0	0	0	0.0251706	0	0	0.019645	0	0.0192464	0	0	0	0	0.0261485	0	0.0192037	0	0.0119679	0.0113096	0	0	0.0191183	0	0	0	0.040626	0	0	0.0432045	0.0219345	0.00761174	0	0
OR14A16	Olfactory Receptor		0.0328626	0	0.00832911	0	0	0	0	0	0	0	0	0.0146267	0	0	0	0	0.026276	0	0	0	0.0177367	0	0.019403	0	0.0190329	0.0570551	0	0	0	0.0563893	0	0.0220624	0	0	0	0.0191895	0	0	0	0.0693997	0	0	0	0.113314	0	0	0
OR52I2	Olfactory Receptor		0	0	0.014441	0.0147409	0	0	0	0	0	0	0	0.027423	0.0143696	0	0	0	0	0	0	0	0	0	0	0.00483933	0.00808525	0.0163822	0.00285371	0.0146981	0	0	0.00660682	0	0	0	0	0.0121109	0	0.00633393	0.0073534	0	0	0.0140839	0	0	0	0	0
OR11H4	Olfactory Receptor		0	0	0	0.016753	0	0	0	0.0327779	0	0	0	0	0.0324112	0	0	0	0	0	0	0.00663554	0	0	0	0	0	0	0	0.0169669	0	0.0164535	0.00249371	0.01151	0	0	0	0.0183066	0	0	0	0	0	0	0	0	0	0	0
OR11H6	Olfactory Receptor		0	0	0	0	0	0	0	0	0	0	0	0	0.0156403	0	0	0	0.0427984	0	0	0	0.0184633	0	0.00054812	0	0	0	0	0	0	0	0	0	0	0	0	0	0	0	0	0.0191326	0	0	0	0	0	0	0
OR51B2	Olfactory Receptor		0.00567305	0.0169954	0.0121396	0	0	0	0.0328626	0	0.0461138	0	0	0	0	0.0156117	0	0	0	0	0	0	0	0	0	0	0	0	0	0	0	0.0100207	0	0	0	0	0	0	0	0	0	0	0	0	0	0	0.0267009	0.0148123	0.0493101
OR52E8	Olfactory Receptor		0	0	0	0	0	0	0	0	0	0	0	0	0	0	0	0	0	0	0	0	0	0	0	0	0.027692	0	0	0.0427704	0	0.0281306	0	0	0	0.0380287	0	0	0	0	0.00885974	0.0298133	0	0	0	0	0	0	0
OR6A2	Olfactory Receptor		0	0	0	0	0	0	0	0	0.0124543	0	0	0	0	0	0	0	0	0	0	0	0	0	0	0.0230282	0	0	0	0	0	0	0	0	0.00764044	0.00662118	0	0	0.0135409	0.0101496	0.0119536	0	0	0	0	0.0296296	0	0	0
OR10P1	Olfactory Receptor		0.0152977	0	0	0	0	0.0340044	0	0	0	0	0	0.0161682	0.0340466	0	0.019218	0	0	0	0	0	0	0	0	0.0115386	0.0204844	0	0	0.0174659	0	0.0186484	0	0	0	0.0190044	0.00637702	0	0	0	0	0	0	0.0181926	0	0	0	0	0.0221192
OR5B12	Olfactory Receptor		0	0	0	0	0	0.0158543	0	0	0	0	0	0	0	0.0160256	0	0	0.040654	0	0	0	0.00745387	0	0	0	0	0	0	0.0153834	0.00904613	0	0	0	0	0	0	0	0	0	0.0236954	0	0	0	0	0	0	0.0327779	0
OR5B2	Olfactory Receptor		0.0147695	0	0	0	0	0	0	0	0.0193176	0	0	0	0	0.0142696	0	0	0	0	0	0	0.0175656	0.0183778	0	0	0.017138	0	0.0243339	0.0232837	0	0.0169241	0.00695144	0	0.0100207	0.00873069	0	0	0	0	0.0160684	0	0	0	0	0	0	0	0.0492125
OR5AN1	Olfactory Receptor		0	0	0	0	0	0	0	0	0	0	0	0	0	0	0	0	0	0	0	0.0147409	0.0390963	0	0	0.0116101	0	0.0343425	0	0	0	0.0186627	0	0.0238799	0	0.0195027	0	0	0.0403875	0	0	0	0	0	0	0	0	0	0
OR13C4	Olfactory Receptor		0	0	0	0.0174089	0.00785569	0.0168386	0.0182069	0.0173804	0	0	0	0.0158401	0.0168956	0	0	0.0200861	0.0224175	0	0	0	0.0382395	0	0	0.000677907	0.00941884	0.0189759	0.00386125	0	0	0.0188193	0.00769785	0.0116674	0.0110805	0	0	0	0.0198442	0	0	0	0	0	0	0	0	0	0
OR1N2	Olfactory Receptor		0.00921816	0	0.0161254	0	0.0315787	0	0	0	0	0	0	0.00769785	0	0	0	0	0.0431205	0	0	0	0.018563	0	0	0	0	0	0	0.0165676	0	0.024887	0	0	0	0.0183066	0	0	0	0	0	0	0	0	0	0	0.0142839	0	0
OR52B2	Olfactory Receptor		0	0	0	0	0	0	0.0179219	0.00837215	0	0	0	0	0	0	0	0	0	0.0235818	0	0	0	0	0	0.0111235	0.0116674	0	0.0176084	0	0	0	0.0149694	0.0337507	0.010923	0	0	0.0179932	0	0	0	0	0	0	0	0	0	0	0.0407943
OR1N1	Olfactory Receptor		0.032651	0.0191326	0	0	0	0	0	0.0504808	0	0	0	0.0326087	0	0	0	0.0142267	0	0	0	0	0	0	0	0	0	0	0	0.0292903	0	0	0	0	0	0	0	0	0	0.00746822	0	0	0	0	0	0	0.0444501	0	0
OR2D2	Olfactory Receptor		0	0	0	0	0	0	0	0	0	0	0	0	0	0	0	0	0	0	0	0	0	0	0	0	0	0	0	0	0	0	0	0	0	0	0	0	0	0.0570135	0.0270833	0	0	0	0	0	0	0	0
OR2T4	Olfactory Receptor		0	0	0	0	0.0304208	0	0	0	0	0	0	0.0147124	0	0.0472592	0.00858728	0	0	0	0	0.0131835	0	0	0	0	0	0	0	0.00792743	0	0	0	0	0	0.0173661	0	0	0.0180644	0	0	0	0	0	0	0.0119822	0.0134837	0	0
OR2M2	Olfactory Receptor		0	0	0.0154262	0	0.0531531	0	0	0	0	0	0	0.0200719	0	0.00811394	0	0	0	0	0.00473868	0	0	0	0.0172948	0	0	0	0	0	0	0.0674322	0	0	0	0	0	0	0	0	0	0	0	0	0	0	0	0	0
OR2G3	Olfactory Receptor		0	0	0	0	0	0	0	0	0	0	0	0	0	0	0	0	0	0	0	0	0	0	0.00973413	0.0116817	0	0	0.0145553	0	0	0.0193603	0	0	0	0	0	0.0190898	0	0	0.00890276	0	0.0177367	0	0	0	0	0	0
OR52A5	Olfactory Receptor		0	0	0	0	0	0	0	0	0	0	0	0	0	0.0347792	0	0	0	0	0	0	0	0	0	0	0	0	0	0.0169527	0	0	0	0	0	0.00963382	0	0	0	0	0	0	0	0	0	0	0.00746822	0	0
OR5C1	Olfactory Receptor		0	0	0	0.0173946	0.0168243	0	0	0	0	0.00134108	0	0	0	0	0	0	0	0	0.00827174	0	0.0186627	0.0195169	0	0	0	0	0	0.0171665	0.0194457	0	0.00214802	0.015312	0	0	0	0	0	0	0	0	0.017138	0	0	0	0.000144262	0	0.0216503
OR10G2	Olfactory Receptor		0	0	0	0.117788	0	0	0	0.0340748	0	0	0	0.0165819	0	0	0	0	0	0.0246743	0	0	0.0294175	0	0	0	0.00956216	0	0	0	0	0.0192037	0	0	0.00848689	0	0.0266159	0	0	0	0	0	0	0	0	0	0	0	0
OR13J1	Olfactory Receptor		0	0	0	0	0	0	0	0	0	0	0	0	0	0	0	0	0	0	0.0168386	0	0	0	0	0	0	0	0	0	0	0	0	0	0	0	0	0	0.00847255	0	0	0	0	0	0	0	0	0	0.0221902
OR2T12	Olfactory Receptor		0.0775165	0	0	0.00941884	0	0.0176939	0	0	0.110644	0	0	0	0	0.0258793	0	0	0	0	0	0	0	0	0	0	0	0	0	0	0	0.0279608	0	0	0	0	0	0	0	0	0.00834346	0	0	0.0344975	0	0	0.00259452	0	0
OR6C70	Olfactory Receptor		0	0	0	0	0.0173376	0.0175229	0	0	0.100036	0.0170525	0	0	0	0.11023	0.0188905	0	0	0	0.0329049	0.0147695	0	0	0	0	0	0	0	0	0	0	0	0	0	0	0	0	0	0	0	0	0	0	0	0	0	0	0
OR2D3	Olfactory Receptor		0	0	0	0	0	0	0	0	0	0	0	0	0	0	0	0	0	0	0	0	0	0	0	0.0295872	0	0	0	0	0	0	0	0	0	0.0092325	0	0	0	0	0	0	0	0	0.0408363	0	0.00351589	0	0
OR3A3	Olfactory Receptor		0	0	0	0	0	0	0	0	0	0	0	0	0	0.0424622	0.0186484	0	0	0	0	0	0	0	0	0	0	0	0	0.00309846	0	0	0	0	0	0.0187196	0	0	0	0	0	0	0	0	0	0	0	0	0
OR1L1	Olfactory Receptor		0	0	0	0.0177652	0	0	0	0	0.0517758	0	0	0	0	0	0	0	0	0.0249295	0	0	0	0	0	0	0	0	0	0	0	0.00967681	0	0	0	0	0	0	0	0	0	0	0	0	0	0	0	0	0
OR1L3	Olfactory Receptor		0.031127	0	0	0	0.032651	0	0	0.060753	0	0	0.0161254	0	0	0	0	0	0	0.00908914	0	0	0	0	0	0	0	0	0	0.00850123	0	0	0	0	0	0.00939017	0	0	0.0187054	0	0	0	0	0	0	0	0	0	0.0213802
OR2M5	Olfactory Receptor		0	0	0	0	0.00870201	0	0	0.00138432	0	0	0	0.0243481	0	0	0	0	0	0	0	0	0	0	0	0	0.00134108	0	0	0	0	0.00961949	0	0	0	0	0	0	0	0	0	0	0	0	0	0	0	0	0
OR1E1	Olfactory Receptor		0	0	0	0	0	0	0	0	0	0	0	0	0	0	0	0	0	0	0	0	0	0	0	0	0	0	0	0	0	0	0	0	0	0.00969114	0	0	0	0	0	0	0	0	0	0	0	0	0
OR13H1	Olfactory Receptor		0.0654344	0	0	0.0354691	0.117549	0.0182923	0	0.0170667	0.0518593	0	0.00222004	0	0.0652552	0.0513164	0	0	0.0836831	0	0	0	0	0	0	0	0	0	0	0	0	0	0	0	0	0	0	0	0	0.0151264	0	0	0	0	0	0	0	0	0
OR8B12	Olfactory Receptor		0	0	0	0	0	0.0693447	0	0	0.0497423	0	0.011696	0	0	0.0180929	0	0	0	0	0	0	0	0	0	0	0	0	0	0	0	0	0	0	0	0.00716679	0	0.0173091	0	0	0.00906047	0	0	0	0	0	0	0	0
OR2AG1	Olfactory Receptor		0	0	0	0	0	0	0	0	0	0.0159828	0.0311834	0.00772655	0.0130549	0	0	0	0	0	0.00798482	0	0	0	0	0	0	0	0.0168101	0	0	0	0	0	0.00250811	0.0269133	0	0	0	0.0141267	0	0	0	0	0	0	0	0	0
OR56A5	Olfactory Receptor		0	0	0	0	0	0	0	0	0	0	0.0167673	0	0	0	0	0	0	0	0.0167816	0	0	0	0	0	0	0	0	0.0172948	0	0	0.0152835	0	0	0	0.012583	0	0	0	0	0	0	0	0	0	0	0	0
OR6T1	Olfactory Receptor		0	0	0	0	0	0	0	0	0	0.0164821	0.0160969	0	0	0	0	0	0.0219629	0	0	0	0	0	0	0	0.0219771	0	0	0	0	0	0	0	0	0	0	0	0	0	0	0	0	0	0	0	0	0	0
OR8G5	Olfactory Receptor		0	0	0	0	0	0.0363697	0	0	0	0	0	0	0	0	0.0175941	0	0	0	0	0	0	0	0	0	0	0	0	0	0	0.0242062	0	0	0	0	0	0	0	0	0	0	0	0	0	0	0	0	0
OR7A5	Olfactory Receptor		0	0	0	0	0	0	0.0548624	0	0	0	0.0147552	0	0	0	0	0	0	0	0.0111378	0	0	0	0	0	0	0	0	0.00384686	0	0.00837215	0	0	0	0	0	0	0	0	0.00396197	0.00896011	0	0	0	0	0	0	0
OR52L1	Olfactory Receptor		0	0	0	0	0	0	0	0	0.038675	0	0	0.0113096	0	0	0	0	0	0	0	0	0	0	0	0	0.0038037	0	0	0.0225596	0	0	0	0	0	0	0	0	0	0	0	0.0173804	0	0	0	0	0	0	0
OR1G1	Olfactory Receptor		0	0.031988	0	0	0	0	0	0	0	0	0	0	0	0	0	0	0	0	0	0	0	0	0	0	0	0	0	0	0	0.0117819	0	0	0	0	0.026361	0	0	0	0	0	0	0	0.0430085	0	0	0	0
OR52M1	Olfactory Receptor		0	0	0	0.0127546	0	0	0	0	0	0	0.0165534	0	0	0	0	0	0	0	0	0.014241	0	0	0	0	0	0	0	0	0	0	0	0	0	0	0	0	0	0	0.0174944	0	0	0	0	0	0	0	0
OR6K2	Olfactory Receptor		0.0158829	0.0213802	0	0.0333137	0	0	0	0.0188763	0	0.0161825	0	0	0	0.0172378	0	0	0	0	0.0162253	0.0283004	0	0	0	0	0.0327356	0	0.00880239	0	0	0.0251564	0	0	0	0	0.0253549	0	0.00982011	0	0	0	0	0	0	0	0	0	0
OR2T3	Olfactory Receptor		0.0152977	0	0	0	0	0	0	0.00739646	0	0	0.0165106	0.0204418	0	0.0436385	0	0	0	0	0	0.00726728	0	0	0.00936151	0	0	0	0	0.00260892	0	0	0	0.00387564	0.0108085	0	0	0	0	0	0.00874503	0	0	0	0	0	0	0	0
OR1F1	Olfactory Receptor		0	0	0	0	0	0.0356239	0	0.0335111	0.0259643	0	0	0	0	0	0	0	0	0	0	0	0	0	0	0	0	0.0191468	0	0	0	0	0	0	0	0	0	0	0	0	0	0	0	0	0	0	0	0	0
OR10J3	Olfactory Receptor		0.0156403	0	0	0.0168386	0	0	0	0	0.0247594	0	0	0	0	0	0	0	0	0	0.00282491	0.013941	0.0550429	0	0	0	0.0180644	0.0183493	0	0	0	0.0181926	0	0.0111092	0	0	0	0	0	0	0	0	0	0.00868767	0	0	0	0	0
OR51B6	Olfactory Receptor		0.032383	0	0	0	0	0	0	0	0	0	0	0	0	0	0	0	0	0	0	0	0	0	0	0	0.00959083	0	0	0.0173376	0	0	0	0	0	0.00974846	0	0	0	0	0	0	0	0	0	0	0	0	0.027692
OR6B2	Olfactory Receptor		0	0	0	0	0	0	0	0	0	0	0	0.00764044	0	0	0	0.0212239	0	0	0	0	0	0	0	0	0.0173233	0	0	0	0	0	0	0	0	0.00974846	0	0	0	0	0	0	0	0	0.0341875	0	0	0	0
OR10H5	Olfactory Receptor		0	0	0	0	0	0	0	0	0	0	0	0	0	0	0	0	0	0	0.00832911	0	0	0	0	0	0	0	0.00906047	0	0	0	0	0.00593169	0	0	0	0.0183493	0	0	0	0	0	0	0	0	0.0568193	0	0
OR51V1	Olfactory Receptor		0	0	0	0	0	0	0	0	0	0	0	0	0	0	0	0	0	0	0	0	0	0	0	0	0	0	0	0	0	0	0	0	0	0.0196592	0	0	0	0	0	0	0	0	0	0	0	0	0
OR2T10	Olfactory Receptor		0	0	0	0	0	0	0	0	0	0	0	0	0	0	0	0	0	0	0	0	0	0	0	0	0	0	0	0	0	0	0	0	0	0	0.0263185	0	0	0	0	0	0	0	0	0	0	0	0
OR1L6	Olfactory Receptor		0	0	0	0	0	0.00904613	0	0	0	0	0	0	0	0.00904613	0.0173233	0	0	0	0.00400513	0	0	0	0	0	0	0	0	0	0	0	0	0	0	0	0	0.00888842	0	0	0.0088454	0	0	0	0	0	0	0	0
OR10A2	Olfactory Receptor		0	0	0	0	0	0	0	0	0	0	0	0	0	0	0	0	0	0	0	0	0	0	0	0	0	0	0	0.00881672	0	0	0	0	0	0	0	0	0.0414393	0	0	0	0	0	0	0	0	0	0
OR7C1	Olfactory Receptor		0	0	0	0	0	0	0.0357787	0	0	0	0	0	0	0	0	0	0	0	0	0	0	0	0	0	0	0	0	0	0	0	0	0	0	0	0.0257942	0	0	0	0	0	0	0	0	0	0	0	0
OR1L4	Olfactory Receptor		0	0	0	0.00888842	0	0	0	0.0169954	0	0	0	0.00832911	0	0	0	0	0	0	0	0	0	0	0	0	0.0191041	0	0	0	0	0	0	0	0	0	0	0	0	0	0	0	0	0	0	0	0	0	0
OR2H1	Olfactory Receptor		0.00443667	0.0100494	0	0.0111235	0.00144197	0	0	0	0	0	0.0157973	0	0	0	0	0.00675042	0	0	0	0	0	0.00200395	0	0.000966282	0.00298329	0	0	0	0.00197514	0.00203277	0	0.000980699	0.00275292	0	0	0	0	0	0.00699451	0	0.00149962	0	0	0.00201836	0.00746822	0.00158609	0.00181665
OR10A4	Olfactory Receptor		0	0	0	0.0168386	0	0	0	0	0	0	0	0	0	0	0	0	0	0	0	0	0	0	0	0.00432161	0	0	0	0	0	0.0135123	0	0	0	0	0	0	0	0.0141696	0.00535687	0	0	0	0	0	0	0	0
OR9A2	Olfactory Receptor		0	0	0	0	0	0	0	0	0	0	0	0	0	0	0	0.0125544	0	0	0	0	0	0	0	0	0.0192607	0	0	0	0	0	0	0	0	0	0	0	0	0	0	0	0	0	0	0	0	0	0
OR8S1	Olfactory Receptor		0	0	0	0	0	0.0157116	0	0	0	0	0.0145553	0	0	0.0156546	0	0	0	0	0	0	0	0	0	0	0	0	0	0	0	0	0	0	0	0.00152845	0	0	0	0	0	0	0	0	0	0	0	0	0
OR1E2	Olfactory Receptor		0	0	0	0	0	0	0	0	0.0122826	0	0	0	0	0.0172948	0	0	0	0	0	0	0	0	0	0	0.00917516	0	0	0	0	0	0	0	0	0.0105507	0	0	0	0	0	0	0	0	0	0	0	0	0
OR14C36	Olfactory Receptor		0.0163252	0	0	0	0	0	0.0186484	0	0	0	0	0	0	0	0	0	0	0	0	0	0	0	0	0	0	0	0	0	0	0.0097198	0	0	0	0.00224885	0	0	0	0	0	0	0	0	0	0	0	0	0
OR5P3	Olfactory Receptor		0	0	0	0	0	0	0	0	0	0	0	0	0	0	0	0	0	0	0	0	0	0	0	0	0	0	0	0	0	0	0	0	0	0.00979145	0	0	0	0	0	0	0	0	0	0	0	0	0
OR8U1	Olfactory Receptor		0	0	0	0	0	0	0	0	0	0	0	0	0	0	0	0	0	0	0	0	0	0	0	0	0	0	0	0	0	0	0	0	0	0	0	0	0	0	0	0	0	0	0	0	0	0	0
OR10H2	Olfactory Receptor		0	0	0	0	0	0.0484315	0	0.00791308	0	0	0	0	0	0	0	0	0	0	0	0.0134122	0	0	0	0	0	0	0.00825739	0.00805655	0	0.0258368	0	0	0	0	0	0	0	0	0	0	0.0157973	0	0	0	0	0.0084582	0.010164
OR52A1	Olfactory Receptor		0	0	0	0	0	0.0176939	0	0	0	0	0.0167388	0	0	0	0	0	0	0	0	0	0	0	0	0	0	0	0	0.0157687	0	0	0	0	0	0	0	0	0	0	0	0	0	0.00376053	0	0	0	0	0
OR6P1	Olfactory Receptor		0	0	0	0	0	0	0	0	0	0	0	0	0	0	0	0	0	0	0	0	0	0	0	0	0.0129262	0	0	0	0	0	0	0	0	0	0	0	0	0	0	0	0	0.0178792	0	0	0	0	0
OR2A5	Olfactory Receptor		0.00830043	0	0	0	0	0	0	0	0	0	0	0	0	0	0	0	0	0	0	0	0	0	0	0	0.00240729	0	0.0170097	0.00877371	0	0	0	0	0	0	0	0	0	0	0	0	0	0	0	0	0	0	0
OR5A1	Olfactory Receptor		0	0	0	0	0	0	0	0	0	0	0	0	0	0	0	0	0	0	0	0	0	0	0	0	0	0	0	0	0	0	0	0	0	0	0	0	0	0	0	0	0	0	0	0	0	0.00964815	0
OR6V1	Olfactory Receptor		0	0	0	0	0	0	0	0	0	0	0	0	0	0	0	0	0	0	0	0	0	0	0	0	0.00956216	0.0180359	0	0	0	0.00624775	0	0	0	0	0	0	0	0.0148837	0	0	0	0	0	0	0	0	0
OR51E1	Olfactory Receptor		0	0	0	0	0	0	0.0442262	0	0	0	0.00508375	0.00499749	0	0	0	0	0	0	0	0	0	0	0	0	0	0	0.00539999	0.00521313	0	0	0	0.00360224	0.0067935	0.0171665	0	0	0	0.00439352	0.00765479	0	0	0	0	0	0	0	0
OR5K1	Olfactory Receptor		0	0	0	0	0	0	0.018392	0	0	0	0	0	0	0.0176512	0	0	0	0	0	0	0	0	0	0.0113525	0.0187766	0	0	0.0083578	0	0	0	0	0	0	0	0	0	0	0	0	0	0	0	0	0	0	0
OR2A14	Olfactory Receptor		0	0	0	0	0	0	0	0	0	0	0	0	0	0	0	0	0	0	0	0	0	0	0	0	0.00966248	0	0	0	0	0	0	0	0	0	0	0	0	0	0	0	0	0	0	0	0	0	0
OR8G1	Olfactory Receptor		0	0	0	0	0	0	0	0	0	0	0	0	0	0	0	0	0.0250288	0	0	0	0	0	0	0	0.0104648	0	0	0	0	0.0104934	0	0	0	0	0	0	0	0	0	0	0	0	0	0	0	0	0
OR56A1	Olfactory Receptor		0	0	0	0	0	0	0	0	0	0	0.0147552	0	0	0	0	0	0	0	0	0	0	0	0	0	0	0	0	0	0	0	0	0	0	0.0339198	0	0	0	0	0	0	0	0	0	0	0	0	0
OR2A2	Olfactory Receptor		0	0	0	0	0	0	0	0	0	0	0	0	0	0	0	0	0	0	0	0	0	0	0	0	0	0	0	0	0	0.00944751	0	0	0	0.00957649	0	0	0	0	0	0	0	0	0	0	0	0	0
OR2T6	Olfactory Receptor		0	0	0	0	0	0.0182923	0	0	0	0	0	0	0	0	0	0	0	0	0	0	0	0	0	0	0	0	0	0	0	0.00974846	0	0	0	0.0187196	0	0	0	0	0.00911781	0	0	0	0	0	0	0	0
OR6K6	Olfactory Receptor		0	0	0	0	0	0	0	0	0	0	0	0	0	0	0	0	0	0	0	0	0	0	0	0.0104218	0	0	0	0	0	0	0	0	0.00997772	0	0	0	0	0	0	0	0	0.0804939	0	0	0	0	0
OR13C8	Olfactory Receptor		0.0151978	0	0	0	0	0	0	0	0	0	0	0	0	0	0	0	0	0	0	0.0142553	0	0	0	0.0111664	0	0	0	0	0	0	0	0	0	0.0189617	0	0	0	0	0	0	0	0	0	0	0	0	0
OR5AU1	Olfactory Receptor		0	0	0	0	0	0	0	0	0	0	0	0	0	0	0	0	0	0	0	0	0	0	0	0	0.0163537	0	0	0.0151978	0	0	0	0	0	0	0	0	0	0	0	0	0	0	0	0	0	0	0
OR4F6	Olfactory Receptor		0	0	0	0	0	0.0201288	0	0	0	0	0	0	0	0	0	0	0	0	0	0	0.0195169	0	0	0	0.0191326	0	0	0	0	0	0	0	0	0	0	0	0	0	0	0	0	0	0	0	0	0	0
OR2V2	Olfactory Receptor		0	0	0	0	0.0170097	0	0	0	0	0	0	0	0	0	0	0	0	0	0	0	0	0	0	0	0	0	0	0	0	0.0190044	0	0	0	0	0	0	0	0	0	0	0	0	0	0	0	0	0
OR6C68	Olfactory Receptor		0	0	0	0.0173804	0	0	0	0	0	0	0	0	0	0	0	0	0	0	0	0	0	0	0	0	0	0	0	0	0	0	0	0	0	0	0	0	0	0	0.0341594	0	0	0	0	0	0	0	0
OR5P2	Olfactory Receptor		0	0	0	0	0	0	0	0	0	0	0	0	0	0	0	0	0	0	0	0	0	0	0	0	0.00930417	0	0.0174801	0	0	0	0	0	0	0	0	0	0	0	0	0	0	0	0	0	0	0	0
OR4D6	Olfactory Receptor		0	0	0	0	0	0	0	0	0	0	0	0	0	0	0	0	0	0	0	0.0145981	0	0	0	0	0.018919	0	0	0	0	0	0	0	0	0	0	0	0	0	0.0178364	0	0	0	0	0	0	0	0
OR1D5	Olfactory Receptor		0	0	0	0	0	0	0	0	0	0	0	0	0	0	0	0	0	0	0	0	0	0	0	0.0114527	0	0	0.00896011	0	0	0.00961949	0	0	0	0	0	0	0	0	0	0	0	0	0	0	0	0	0
OR51M1	Olfactory Receptor		0.0145695	0	0	0	0	0	0	0.000850939	0	0	0	0.0141839	0	0.00119694	0	0	0	0	0	0	0	0	0	0	0	0	0	0	0	0	0	0	0	0.0171808	0	0	0	0	0	0	0	0	0	0	0	0	0.0197161
OR1S1	Olfactory Receptor		0	0	0	0	0	0	0	0	0	0	0	0	0	0	0	0	0	0	0	0	0	0	0	0	0.0088454	0	0.0170667	0.0319597	0	0.00914649	0	0	0	0	0	0	0	0	0.00864465	0	0	0	0	0	0	0	0
OR8K5	Olfactory Receptor		0	0	0	0	0	0	0	0	0	0	0	0	0	0	0	0	0	0	0	0	0	0	0	0	0	0	0	0	0	0	0	0	0	0.0195596	0	0	0	0	0	0	0	0	0	0	0	0	0
OR4F21	Olfactory Receptor		0	0	0	0	0	0	0	0	0	0	0	0	0	0.00865899	0	0	0	0.024887	0	0	0	0	0	0	0.00950484	0	0	0	0	0	0	0	0	0	0	0	0.020328	0	0	0	0	0	0	0	0	0	0
OR2A12	Olfactory Receptor		0	0	0	0	0	0	0	0	0	0	0	0	0	0	0	0	0	0	0	0	0	0	0	0	0	0	0	0	0	0	0	0	0	0.00373175	0	0	0	0	0	0	0	0	0	0	0	0	0
OR6C4	Olfactory Receptor		0	0	0	0	0	0.0179647	0	0	0	0	0	0	0	0	0	0	0	0	0	0	0	0	0	0	0	0	0.018392	0	0	0.0097198	0	0	0	0	0	0	0	0	0	0	0	0	0	0	0	0	0
OR4K2	Olfactory Receptor		0	0	0	0	0	0	0	0	0	0	0	0	0	0	0	0	0	0	0	0	0	0	0	0	0	0	0	0.00868767	0	0	0	0	0	0	0	0	0	0	0	0	0	0	0	0	0	0	0
OR52E6	Olfactory Receptor		0	0	0	0	0	0	0	0	0	0	0	0	0	0	0	0	0	0	0	0	0	0	0	0	0	0	0	0	0	0.0376071	0	0	0	0	0	0	0	0	0	0	0	0	0	0	0	0	0
OR2A25	Olfactory Receptor		0	0	0	0	0	0	0	0	0	0	0	0	0	0	0	0	0	0	0	0	0	0	0	0	0	0	0	0.012869	0	0	0	0	0	0	0	0	0	0	0	0	0	0	0	0	0	0	0
OR4D10	Olfactory Receptor		0	0	0	0	0	0	0	0	0	0	0	0	0	0	0	0	0	0	0	0	0	0	0	0	0.00963382	0	0	0.00885974	0	0.00193192	0	0	0	0	0	0	0	0	0	0	0	0	0	0	0	0	0
OR6S1	Olfactory Receptor		0	0	0	0	0	0	0	0	0	0	0	0	0	0	0	0	0	0	0	0	0	0	0	0	0	0	0	0	0	0	0	0	0	0.0183351	0	0	0	0	0.00518438	0	0	0	0	0	0	0	0
OR10T2	Olfactory Receptor		0	0	0	0	0	0	0	0	0	0	0	0	0	0	0	0	0	0	0	0	0	0	0	0.0114956	0	0.0193176	0	0.0170667	0	0	0	0	0	0.00969114	0	0	0	0	0	0	0	0	0	0	0	0	0
OR2F2	Olfactory Receptor		0	0	0	0	0	0	0	0	0	0	0	0	0	0	0	0	0	0	0	0	0	0	0	0	0	0	0	0.00868767	0	0.00578801	0	0	0	0	0	0	0	0	0	0	0	0	0	0	0	0	0
OR10A5	Olfactory Receptor		0	0	0	0	0	0	0	0	0	0	0	0	0	0	0	0	0	0	0	0	0	0	0	0	0	0	0	0	0	0	0	0	0	0.00950484	0	0	0.0168243	0	0	0	0	0	0	0	0	0	0
OR1D2	Olfactory Receptor		0	0	0	0	0	0	0	0	0	0	0	0	0	0	0	0	0	0	0	0	0	0	0	0	0	0	0	0	0	0.0189902	0	0	0	0	0	0	0	0	0	0	0	0	0	0	0.0150979	0	0
OR10G7	Olfactory Receptor		0	0	0	0	0	0	0	0	0	0	0	0	0	0	0	0	0	0	0	0	0	0	0	0	0	0	0	0.0514139	0	0.0378461	0	0	0	0	0	0	0	0	0	0	0	0	0	0	0	0	0
OR2Z1	Olfactory Receptor		0	0	0	0	0	0	0	0	0	0	0	0	0	0	0	0	0	0	0	0	0	0	0	0	0.0190044	0	0	0	0	0	0	0	0	0	0	0	0	0	0.00894577	0	0	0	0	0	0	0	0
OR7G3	Olfactory Receptor		0	0	0	0	0	0	0	0	0	0	0	0	0	0	0	0	0	0	0	0	0	0	0	0	0.0083578	0	0	0	0	0.00951917	0	0	0	0	0	0	0	0	0	0	0	0	0	0	0	0	0
OR52J3	Olfactory Receptor		0	0	0	0	0	0	0	0	0	0	0	0	0	0	0	0	0	0	0	0	0	0	0	0	0.00963382	0	0	0	0	0	0	0	0	0.00979145	0	0	0	0	0	0	0	0	0	0	0	0	0
OR8D4	Olfactory Receptor		0	0	0	0	0	0	0.0182496	0	0	0	0	0	0	0	0	0	0	0	0	0	0	0	0	0	0.0095335	0	0	0	0	0	0	0	0	0	0	0	0	0	0	0	0	0	0	0	0	0	0
OR4D2	Olfactory Receptor		0	0	0	0	0	0	0	0.0108228	0	0	0	0	0	0	0	0	0	0	0	0	0	0	0	0	0	0	0	0.0178934	0	0	0	0	0	0.00990608	0	0	0	0	0	0	0	0.0182638	0	0	0	0	0
OR10V1	Olfactory Receptor		0	0	0	0	0	0	0	0	0	0	0.0477198	0	0	0.0180644	0	0	0	0	0	0	0	0	0	0	0	0	0	0	0	0.0191753	0	0	0.0113525	0	0	0	0	0	0	0	0	0	0	0	0	0	0
OR5AS1	Olfactory Receptor		0	0	0	0	0	0	0	0	0	0	0	0	0	0	0	0	0	0	0	0	0	0	0	0	0.0182496	0	0	0	0	0.0184775	0	0	0	0	0	0	0	0	0.00858728	0	0	0	0	0	0	0	0
OR11H12	Olfactory Receptor		0	0	0	0	0	0	0	0	0	0	0	0	0	0	0	0	0	0	0	0	0	0	0	0	0.00607536	0	0	0.00626211	0	0	0	0	0	0	0	0	0	0	0	0	0	0	0	0	0	0	0
OR4F15	Olfactory Receptor		0	0	0	0	0	0	0	0	0	0	0	0	0	0	0	0	0	0	0	0	0	0	0	0	0	0	0	0	0	0	0	0	0	0	0	0	0	0	0	0	0	0	0	0	0	0	0
OR10H4	Olfactory Receptor		0.00808525	0	0	0	0	0	0	0	0	0	0	0	0	0	0	0	0	0	0	0	0	0	0	0	0.00947617	0	0	0	0	0.0187481	0	0	0	0	0	0	0	0	0	0	0	0	0	0	0	0	0
OR8H3	Olfactory Receptor		0	0	0	0	0	0	0	0	0	0	0	0	0	0	0	0	0	0	0	0	0	0	0	0	0.00959083	0	0	0.00874503	0	0	0	0	0	0.0159685	0	0	0	0	0.0179504	0	0	0	0	0	0	0	0
OR10S1	Olfactory Receptor		0	0	0	0	0	0	0	0	0	0	0	0.0155261	0	0	0	0	0	0	0	0	0	0	0	0	0	0	0	0.0162681	0	0.0205129	0	0	0	0.0182496	0	0	0	0	0	0	0	0	0	0	0	0	0
OR2B3	Olfactory Receptor		0	0	0	0	0	0	0	0	0	0	0	0	0	0	0	0	0	0	0	0	0	0	0	0	0	0	0	0	0	0	0	0	0	0	0	0	0	0	0	0	0	0	0	0	0	0	0
OR4K14	Olfactory Receptor		0	0	0	0	0	0	0	0	0	0	0	0	0	0	0	0	0	0	0	0	0	0	0	0	0	0	0	0.0152549	0	0.0192037	0	0	0	0	0	0	0	0	0	0	0	0	0	0	0	0	0
OR2J3	Olfactory Receptor		0	0	0	0	0	0	0	0	0	0	0	0	0	0	0	0	0	0	0	0	0	0	0	0	0.0187196	0	0	0.00885974	0	0.0192464	0	0	0	0.019403	0	0	0	0	0	0	0	0	0	0	0	0	0
OR4C3	Olfactory Receptor		0	0	0	0	0	0	0	0	0	0	0	0	0	0	0	0	0	0	0	0	0	0	0	0	0	0	0	0.0142982	0	0.00894577	0	0	0	0	0	0	0	0	0	0	0	0	0	0	0	0	0
OR4M1	Olfactory Receptor		0	0	0	0	0	0	0	0	0	0	0	0	0	0	0	0	0	0	0	0	0	0	0	0	0.0187908	0	0	0.0345397	0	0	0	0	0	0	0	0	0	0	0	0	0	0	0	0	0	0	0
OR5K3	Olfactory Receptor		0	0	0	0	0	0	0	0	0	0	0	0	0	0	0	0	0	0	0	0	0	0	0	0	0.0186057	0	0	0.0169527	0	0.00934717	0	0	0	0.0189047	0	0	0	0	0	0	0	0	0	0	0	0	0
OR5M1	Olfactory Receptor		0	0	0	0	0	0	0	0	0	0	0	0	0	0	0	0	0	0	0	0	0	0	0	0	0.0184775	0	0	0.0143124	0	0	0	0	0	0.00966248	0	0	0	0	0	0	0	0	0	0	0	0	0
OR6Q1	Olfactory Receptor		0	0	0	0	0	0	0	0	0	0	0	0	0	0	0	0	0	0	0	0	0	0	0	0	0	0	0	0.0173376	0	0	0	0	0	0	0	0	0	0	0.00885974	0	0	0	0	0	0	0	0
OR4A47	Olfactory Receptor		0	0	0	0	0	0	0	0	0	0	0	0	0	0	0	0	0	0	0	0	0	0	0	0	0.00969114	0	0	0	0	0	0	0	0	0	0	0	0	0	0	0	0	0	0	0	0	0	0
OR2M7	Olfactory Receptor		0	0	0	0	0	0	0	0	0	0	0	0	0.0168814	0	0	0	0	0	0	0	0	0	0	0	0.00959083	0	0	0	0	0.0286682	0	0	0	0.0290641	0	0	0	0	0.00900312	0	0	0	0	0	0	0	0
OR5B3	Olfactory Receptor		0	0	0	0	0	0	0	0	0	0	0	0	0	0	0	0	0	0	0	0	0.019403	0	0	0	0	0	0	0	0	0	0.015469	0	0	0	0	0	0	0	0.0104648	0	0	0	0	0	0	0	0
OR2J2	Olfactory Receptor		0	0	0	0	0	0	0	0	0	0	0	0	0	0	0	0	0	0	0	0	0	0	0	0	0	0	0	0.00797047	0	0.00860162	0	0	0	0.0164107	0	0	0	0	0	0	0	0	0	0	0	0	0
OR7D4	Olfactory Receptor		0	0	0	0	0	0	0	0	0	0	0	0	0	0	0	0	0	0	0	0	0	0	0	0	0	0	0	0	0	0	0	0	0	0.0243481	0	0	0	0	0.0163252	0	0	0	0	0	0	0	0
OR2G6	Olfactory Receptor		0.0161254	0	0	0	0	0	0	0	0	0	0	0	0	0	0	0	0	0	0	0	0	0	0	0.0113668	0	0	0	0	0	0.0188478	0	0	0	0	0	0	0	0	0	0	0	0	0	0	0	0	0
OR4X2	Olfactory Receptor		0	0	0	0	0	0	0	0	0	0	0	0	0.0175514	0	0	0	0	0	0	0	0	0	0	0	0	0	0	0	0	0	0	0	0	0	0	0	0	0	0	0	0	0	0	0	0	0	0
OR5D18	Olfactory Receptor		0	0	0	0	0	0	0	0	0	0	0	0	0	0	0	0	0	0	0	0	0	0	0	0	0	0	0	0	0	0	0	0	0	0	0	0	0	0	0	0	0	0	0	0	0	0	0
OR4D9	Olfactory Receptor		0	0	0	0	0	0	0	0	0	0	0	0	0	0	0	0	0	0	0	0	0	0	0	0	0	0	0	0	0	0	0	0	0	0	0	0	0	0	0	0	0	0	0	0	0	0	0
OR2T11	Olfactory Receptor		0	0	0	0	0	0	0	0	0	0	0	0	0	0	0	0	0	0	0	0	0	0	0	0	0.0187908	0	0	0	0	0.00827174	0	0	0	0	0	0	0	0	0	0	0	0	0	0	0	0	0
OR8H1	Olfactory Receptor		0	0	0	0	0	0	0	0	0	0	0	0	0	0	0	0	0	0	0	0	0	0	0	0	0.00963382	0	0	0	0	0	0	0	0	0	0	0	0	0	0	0	0	0	0	0	0	0	0
OR4X1	Olfactory Receptor		0	0	0	0	0	0	0	0	0	0	0	0	0	0	0	0	0	0	0	0	0	0	0	0	0	0	0	0	0	0.00983444	0	0	0	0	0	0	0	0	0	0	0	0	0	0.0225028	0	0	0
OR4K1	Olfactory Receptor		0	0	0	0	0	0	0	0	0	0	0	0	0	0	0	0	0	0	0	0	0	0	0	0	0	0	0	0.00762609	0	0.0166675	0	0	0	0.0169812	0	0	0	0	0	0	0	0	0	0	0	0	0
OR4C6	Olfactory Receptor		0	0	0	0	0	0.0183208	0	0	0	0	0	0	0	0	0	0	0	0	0	0	0	0	0	0	0.0288803	0	0	0	0	0	0	0	0	0	0	0	0	0	0	0	0	0	0	0	0	0	0
OR52E4	Olfactory Receptor		0	0	0	0	0	0	0	0	0	0	0	0	0	0	0	0	0	0	0	0	0.014441	0	0	0	0	0	0	0	0	0	0	0	0	0.0263752	0	0	0	0	0.0178507	0	0	0	0	0	0	0	0
OR10G4	Olfactory Receptor		0	0	0	0	0	0	0	0	0	0	0	0	0	0	0	0	0	0	0	0	0	0	0	0	0.00963382	0	0	0	0	0	0	0	0	0.0290641	0	0	0	0	0	0	0	0	0	0	0	0	0
OR2AT4	Olfactory Receptor		0	0	0	0	0	0	0	0	0	0	0	0	0	0	0	0	0	0	0	0	0	0	0	0	0	0	0	0	0	0	0	0	0	0	0	0	0	0	0	0	0	0	0	0	0	0	0
OR2T34	Olfactory Receptor		0	0	0	0	0	0	0	0	0	0	0	0	0.00847255	0	0	0	0	0	0	0	0	0	0	0	0	0	0	0	0	0	0	0	0	0	0	0	0	0.00738211	0.00847255	0	0	0	0	0	0	0	0
OR7G2	Olfactory Receptor		0	0	0	0	0	0	0	0	0	0	0	0	0	0	0	0	0	0	0	0	0	0	0	0	0	0	0	0	0	0	0	0	0	0	0	0	0	0	0	0	0	0	0	0	0	0	0.0201003
OR4C45	Olfactory Receptor		0	0	0	0	0	0.0182638	0	0	0	0	0	0	0	0	0	0	0	0	0	0	0	0	0	0	0.0291207	0	0	0	0	0	0	0	0	0	0	0	0	0	0	0	0	0	0	0	0	0	0
OR4A16	Olfactory Receptor		0	0	0	0	0	0	0.00792743	0	0	0	0	0	0	0	0	0	0	0	0	0	0	0	0	0	0	0	0	0	0	0.0182496	0	0	0	0	0	0	0	0	0	0	0	0	0	0	0	0	0
OR6M1	Olfactory Receptor		0	0	0	0	0	0	0	0	0	0	0	0	0	0	0	0	0	0	0	0	0	0	0	0	0	0	0	0	0	0.0190187	0	0	0	0	0	0	0	0	0.00888842	0	0	0	0	0	0	0	0
OR4L1	Olfactory Receptor		0	0	0	0	0	0	0	0	0	0	0	0	0	0	0	0	0	0	0	0	0	0	0	0	0	0	0.00914649	0	0	0.00961949	0	0	0	0	0	0	0	0	0.0178507	0	0	0	0	0	0	0	0
OR4C15	Olfactory Receptor		0	0	0	0	0	0	0	0	0	0	0	0	0	0	0	0	0	0	0	0	0	0	0	0	0	0	0	0	0	0	0	0	0	0	0	0	0	0	0.00743952	0	0	0	0	0	0	0	0
OR10A7	Olfactory Receptor		0	0	0	0	0	0	0	0	0	0	0	0	0	0	0	0	0	0	0	0	0	0	0	0	0	0	0	0	0	0	0	0	0	0	0	0	0	0	0	0	0	0	0	0	0.0295872	0	0
OR6X1	Olfactory Receptor		0	0	0	0	0	0	0	0	0	0	0	0	0	0	0	0	0	0	0	0	0	0	0	0	0	0	0	0	0	0.00961949	0	0	0	0	0	0	0	0	0.00900312	0	0	0	0	0	0	0	0
OR2T2	Olfactory Receptor		0	0	0.00827174	0	0	0	0	0	0.00443667	0	0.00812829	0.01594	0	0	0	0	0	0	0	0	0	0	0	0.00541436	0	0	0	0	0	0	0	0	0	0	0	0	0	0	0.00858728	0	0	0	0	0	0	0	0
OR5T3	Olfactory Receptor		0	0	0	0	0	0	0	0	0	0	0	0	0	0	0	0	0	0	0	0	0	0	0	0	0	0	0	0	0	0.0176084	0	0	0	0	0	0	0	0	0	0	0	0	0	0	0	0	0
OR5T1	Olfactory Receptor		0	0	0	0	0	0	0	0	0	0	0	0	0	0	0	0	0	0	0	0	0	0	0	0	0	0	0	0	0	0.0175371	0	0	0	0.0071955	0	0	0	0	0	0	0	0	0	0	0	0	0
OR11G2	Olfactory Receptor		0	0	0	0	0	0	0	0	0	0	0	0	0	0	0	0	0	0	0	0	0	0	0	0	0	0	0	0.0107798	0	0	0	0	0	0	0	0	0	0	0	0	0	0	0	0	0	0	0
OR4D5	Olfactory Receptor		0	0	0	0	0	0	0	0	0	0	0	0	0	0	0	0	0	0	0	0	0	0	0	0	0	0	0	0.0169384	0	0.00944751	0	0	0	0	0	0	0	0	0.00865899	0	0	0	0	0	0	0	0
OR4N2	Olfactory Receptor		0	0	0	0	0	0	0	0	0	0	0	0	0	0	0	0	0	0	0	0	0	0	0	0	0	0	0	0	0	0.00977712	0	0	0	0	0	0	0	0	0	0	0	0	0	0	0	0.00142756	0
OR10G9	Olfactory Receptor		0	0	0	0	0	0	0	0	0	0	0	0.0164393	0	0	0	0	0	0	0	0	0	0	0	0	0.0187196	0	0.00917516	0	0	0	0	0	0	0.00939017	0	0	0	0	0.0178222	0	0	0	0	0	0	0	0
OR5H1	Olfactory Receptor		0	0	0	0	0	0	0	0	0	0	0	0	0	0	0	0	0	0	0	0	0	0	0	0	0	0	0	0	0	0	0	0	0	0	0	0	0	0	0	0	0	0	0	0	0	0	0
OR4K15	Olfactory Receptor		0	0	0	0	0	0	0	0	0	0	0	0	0	0	0	0	0	0	0	0	0	0	0	0	0.0256809	0	0	0	0	0	0	0	0	0.00874503	0	0	0	0	0.0239224	0	0	0	0	0	0	0	0
OR6C3	Olfactory Receptor		0	0	0	0	0	0	0	0	0	0	0	0	0	0	0	0	0	0	0	0	0	0	0	0	0	0	0	0	0	0	0	0	0	0.019403	0	0	0	0	0	0	0	0	0	0	0	0	0
OR6C76	Olfactory Receptor		0	0	0	0	0	0	0	0	0	0	0	0	0	0.0176227	0	0	0	0	0.0169241	0	0	0	0	0	0.0189475	0	0	0	0	0	0	0	0	0	0	0	0	0	0.00864465	0	0	0	0	0	0	0	0
OR10G8	Olfactory Receptor		0	0	0	0.0178079	0	0	0	0	0	0	0	0	0	0	0	0	0.0230282	0	0	0	0	0	0	0	0	0	0	0.0173091	0	0.0012546	0	0	0	0	0	0	0	0	0	0	0	0	0	0	0	0	0
OR5D14	Olfactory Receptor		0	0	0	0	0	0	0	0	0	0	0	0	0	0	0	0	0	0	0	0	0	0	0	0	0.0095335	0	0	0.0174944	0	0	0	0	0	0	0	0	0	0	0	0	0	0	0	0	0	0	0
OR56A4	Olfactory Receptor		0	0	0	0	0	0	0	0	0	0	0	0	0	0	0	0	0	0	0.0136981	0	0	0	0	0	0	0	0	0	0	0	0	0	0	0	0	0	0	0	0	0	0	0	0	0	0	0	0
OR10A3	Olfactory Receptor		0	0	0	0	0	0	0	0	0	0	0	0	0	0	0	0	0	0	0	0	0	0	0	0	0	0	0	0.0174089	0	0	0	0	0	0.0288944	0	0	0	0	0	0	0	0	0	0	0	0	0
OR52A4	Olfactory Receptor		0	0	0	0	0	0	0	0	0	0	0	0	0	0	0	0	0	0	0	0	0	0	0	0	0	0	0	0	0	0	0	0	0	0.0181214	0	0	0	0	0	0	0	0	0	0	0	0	0
OR10J1	Olfactory Receptor		0	0	0	0	0	0	0	0	0	0	0	0	0	0	0	0	0	0	0	0	0	0	0	0	0	0	0	0	0	0	0	0	0	0	0	0	0	0	0	0	0	0	0	0	0	0	0
OR5AC2	Olfactory Receptor		0	0	0	0	0	0	0	0	0	0	0	0	0	0	0	0	0	0	0	0	0	0	0	0	0	0	0	0	0	0	0	0	0	0	0	0	0	0	0	0	0	0	0	0	0	0	0
OR10Q1	Olfactory Receptor		0	0	0	0	0	0	0	0	0	0	0	0	0	0	0	0	0	0	0	0	0	0	0	0	0	0	0	0	0	0	0	0	0	0	0	0	0	0	0	0	0	0	0	0	0	0	0
OR10J5	Olfactory Receptor		0.0165676	0	0	0	0	0	0	0	0.000533698	0	0	0	0	0	0	0	0	0	0	0	0	0	0	0	0	0	0	0	0	0	0	0	0	0	0	0	0	0	0	0	0	0	0	0	0	0	0
OR6C1	Olfactory Receptor		0	0	0	0	0	0	0	0	0	0	0	0	0	0	0	0	0	0	0	0	0	0	0	0	0	0	0	0	0	0.00961949	0	0	0	0.0193461	0	0	0	0	0.00900312	0	0	0	0	0	0	0	0
OR52R1	Olfactory Receptor		0	0	0	0	0	0	0	0	0	0	0	0	0	0	0	0	0	0	0	0	0	0	0	0	0	0	0	0	0	0	0	0	0	0	0	0	0	0.014798	0	0	0	0	0.0425323	0	0	0	0
OR2Y1	Olfactory Receptor		0	0	0	0	0	0	0	0	0	0	0	0	0	0	0	0	0	0	0	0	0	0	0	0	0	0	0.0182781	0	0	0	0	0	0	0	0	0	0	0	0	0	0	0	0	0	0	0	0
OR8J3	Olfactory Receptor		0	0	0	0	0	0	0	0	0	0	0	0	0	0	0	0	0	0	0	0	0	0	0	0	0.0282438	0	0	0	0	0	0	0	0	0	0	0	0	0	0	0	0	0	0	0	0	0	0
OR5H6	Olfactory Receptor		0	0	0	0	0	0	0	0	0	0	0	0	0	0	0	0	0	0	0	0	0	0	0	0	0	0	0	0.00814263	0	0	0	0	0	0	0	0	0	0	0	0	0	0	0	0	0	0	0
OR5K4	Olfactory Receptor		0	0	0	0	0	0	0	0	0	0	0	0	0	0	0	0	0	0	0	0	0	0	0	0	0	0	0	0	0	0.00926117	0	0	0	0	0	0	0	0	0	0	0	0	0	0	0	0	0
OR51Q1	Olfactory Receptor		0	0	0	0	0	0	0	0	0	0	0	0	0	0	0.0161968	0	0	0	0	0	0	0	0	0	0.0082287	0	0	0	0	0	0	0	0	0	0	0	0	0	0	0	0	0	0	0	0	0	0.0190329
OR6B3	Olfactory Receptor		0	0	0	0	0	0	0	0	0	0	0	0	0	0	0	0	0	0	0	0	0	0	0	0	0	0	0	0	0	0	0	0	0	0.00920383	0	0	0	0	0	0	0	0	0	0	0	0	0
OR10K1	Olfactory Receptor		0	0	0	0	0	0	0	0	0	0	0	0	0	0	0	0	0	0	0	0	0	0	0	0	0	0	0.0181641	0	0	0	0	0	0	0	0	0	0	0	0	0	0	0	0	0	0	0	0
OR10K2	Olfactory Receptor		0	0	0	0	0	0	0	0	0	0	0	0	0	0	0	0	0	0	0	0	0	0	0	0	0	0	0	0	0	0	0	0	0	0	0	0	0	0	0	0	0	0	0	0	0.0149551	0	0
OR7E24	Olfactory Receptor		0	0	0	0	0	0	0	0	0	0	0	0	0	0	0	0	0	0	0	0	0	0	0	0	0	0	0	0	0	0	0	0	0	0	0	0	0	0	0	0	0	0	0	0	0	0	0
OR10H3	Olfactory Receptor		0	0	0	0	0	0	0	0	0	0	0	0	0	0	0	0	0	0	0	0	0	0	0	0	0	0	0	0	0	0	0	0	0	0	0	0	0	0	0	0	0	0	0	0	0	0	0
OR2W1	Olfactory Receptor		0	0	0	0	0	0	0	0	0	0	0	0	0	0	0	0	0	0	0	0	0	0	0	0	0.0105221	0	0	0.00930417	0	0	0	0	0	0	0	0	0	0	0.0112523	0	0	0	0	0.0237663	0	0	0
OR1D4	Olfactory Receptor		0	0	0	0	0	0	0	0	0	0	0	0	0	0	0	0	0	0	0	0	0	0	0	0	0	0	0	0	0	0	0	0	0	0.0154976	0	0	0	0	0	0	0	0	0	0	0	0	0
OR6C65	Olfactory Receptor		0	0	0	0	0	0	0	0	0	0	0	0	0	0	0	0	0	0	0	0	0	0	0	0	0	0	0	0	0	0.00961949	0	0	0	0	0	0	0	0	0	0	0	0	0	0	0	0	0
OR51G2	Olfactory Receptor		0	0	0	0	0	0	0	0	0	0	0	0	0	0	0	0	0	0	0	0	0	0	0	0	0	0	0	0.0326369	0	0	0	0	0	0	0	0	0	0	0	0.0182923	0	0	0	0	0	0	0
OR7A17	Olfactory Receptor		0	0	0	0	0	0	0	0	0	0	0	0	0	0	0	0	0	0	0	0	0	0	0	0	0	0	0	0	0	0	0	0	0	0	0	0	0	0	0	0	0	0	0	0	0	0	0
OR1A1	Olfactory Receptor		0	0	0	0	0	0	0	0	0	0	0	0	0	0	0	0	0	0	0	0	0	0	0	0	0	0	0	0	0	0	0.0157116	0	0	0.0194315	0	0	0	0	0	0	0	0	0	0	0	0	0
OR51T1	Olfactory Receptor		0	0	0	0	0	0	0	0	0	0	0	0	0	0	0	0	0	0	0	0	0	0	0	0	0.00838649	0	0	0	0	0	0.0127689	0	0	0	0	0	0	0	0	0	0	0	0	0	0	0	0
OR4A5	Olfactory Receptor		0	0	0	0	0	0	0	0	0	0	0	0	0	0	0	0	0	0	0	0	0	0	0	0	0	0	0	0.0152121	0	0	0	0	0	0	0	0	0	0	0.00789873	0	0	0	0	0	0	0	0
OR10A6	Olfactory Receptor		0	0	0	0	0	0	0	0	0	0	0	0	0	0	0	0	0	0	0	0	0	0	0	0	0	0	0	0	0	0	0	0	0	0.0185487	0	0	0	0	0	0	0	0	0	0	0	0	0
OR6C74	Olfactory Receptor		0	0	0	0	0	0	0	0	0	0	0	0	0	0	0	0	0	0	0	0	0	0	0	0	0	0	0	0	0	0	0	0	0	0.0194457	0	0	0	0	0	0	0	0	0	0	0	0	0
OR51S1	Olfactory Receptor		0	0	0	0	0	0	0	0	0	0	0	0	0	0	0	0	0	0	0	0	0	0	0	0	0	0	0	0	0	0.00893143	0	0	0	0.00941884	0	0	0	0	0	0	0	0	0	0	0	0	0
OR7C2	Olfactory Receptor		0	0	0	0	0	0	0	0	0	0	0	0	0	0	0	0	0	0	0	0	0	0	0	0	0	0	0	0	0	0	0	0	0	0	0	0	0	0	0.00880239	0	0	0	0	0	0	0	0
OR5AR1	Olfactory Receptor		0	0	0	0	0	0	0	0	0	0	0	0	0	0	0	0	0	0	0	0	0	0	0	0	0	0	0	0	0	0	0	0	0	0	0	0	0	0	0.00906047	0	0	0	0	0	0	0	0
OR8D2	Olfactory Receptor		0	0	0	0	0	0	0	0	0	0	0	0	0	0	0	0	0	0	0	0	0	0	0	0	0	0	0	0	0	0.0090748	0	0	0	0.0195027	0	0	0	0	0	0	0	0	0	0	0	0	0
OR4P4	Olfactory Receptor		0	0	0	0	0	0	0	0	0	0	0	0	0	0	0	0	0	0	0	0	0	0	0	0	0.0184633	0	0	0	0	0	0	0	0	0	0	0	0	0	0.0163394	0	0	0	0	0	0	0	0
OR5J2	Olfactory Receptor		0	0	0	0	0	0	0	0	0	0	0	0	0	0	0	0	0	0	0	0	0	0	0	0	0	0	0	0	0	0	0	0	0	0	0	0	0	0.0149408	0	0	0	0	0	0	0	0	0
OR4E2	Olfactory Receptor		0	0	0	0	0	0	0	0	0	0	0	0	0	0	0	0	0	0	0	0	0	0	0	0	0	0	0	0	0.0142553	0	0	0	0	0	0	0	0	0	0	0	0	0	0	0	0	0	0
OR8K3	Olfactory Receptor		0	0	0	0	0	0	0	0	0	0	0	0	0	0	0	0	0	0	0	0	0	0	0	0	0	0	0	0	0	0.0190898	0	0	0	0	0	0	0	0	0	0	0	0	0	0	0	0	0
OR10AG1	Olfactory Receptor		0	0	0	0	0	0	0	0	0	0	0	0	0	0	0	0	0	0	0	0	0	0	0	0	0	0	0	0.0332151	0	0	0	0	0	0	0	0	0	0	0.00896011	0	0	0	0	0	0	0	0
OR8D1	Olfactory Receptor		0	0	0	0	0	0	0	0.0175086	0	0	0	0	0	0	0	0	0	0	0	0	0	0	0	0	0	0	0	0.0210248	0	0	0	0	0	0	0	0	0	0	0	0	0	0	0	0	0	0	0
OR1A2	Olfactory Receptor		0	0	0	0	0	0	0	0	0	0	0	0	0	0	0	0	0	0	0	0	0	0	0	0	0	0	0	0	0	0	0	0	0	0	0	0	0	0	0	0	0	0	0	0	0	0	0
OR2T1	Olfactory Receptor		0	0	0	0	0	0	0	0	0	0	0	0	0	0	0	0	0	0	0	0	0	0	0	0	0.0238373	0	0	0	0	0	0	0	0	0	0	0	0	0	0	0	0	0	0	0	0	0	0
OR6Y1	Olfactory Receptor		0	0	0	0	0	0	0	0	0	0	0	0	0	0	0	0	0	0	0	0	0	0	0	0	0	0	0	0.00847255	0	0.0184205	0	0	0	0.00936151	0	0	0	0	0	0	0	0	0	0	0	0	0
OR11A1	Olfactory Receptor		0	0	0	0.00746822	0	0	0	0	0	0	0	0	0	0.00718115	0	0	0	0	0	0	0	0	0	0	0.0160969	0	0	0	0	0.00406267	0	0	0	0	0	0	0	0	0.0038037	0	0	0	0	0	0	0	0
OR5A2	Olfactory Receptor		0	0	0	0	0	0	0	0	0	0	0	0	0	0	0	0	0	0	0	0	0	0	0	0	0	0	0	0.0168814	0	0	0	0	0	0	0	0	0	0	0	0	0	0	0	0	0	0	0
OR8H2	Olfactory Receptor		0	0	0	0	0	0	0	0	0	0	0	0	0	0	0	0	0	0	0	0	0	0	0	0	0	0	0	0.00883106	0	0	0	0	0	0	0	0	0	0	0	0	0	0	0	0	0	0	0
OR5M10	Olfactory Receptor		0	0	0	0	0	0	0	0	0	0	0	0	0	0	0	0	0	0	0	0	0	0	0	0	0	0	0	0	0	0	0	0	0	0	0	0	0	0	0	0	0	0	0	0	0	0	0
OR8B2	Olfactory Receptor		0	0	0	0	0	0	0	0	0	0	0	0	0	0	0	0	0	0	0	0	0.00921816	0	0	0	0	0	0	0	0	0	0	0	0	0	0	0	0	0	0	0	0	0	0	0	0	0	0
OR4C16	Olfactory Receptor		0	0	0	0	0	0	0	0	0	0	0	0	0	0	0	0	0	0	0	0	0	0	0	0	0	0	0	0	0	0.00959083	0	0	0	0	0	0	0	0	0	0	0	0	0	0	0	0	0
OR9Q2	Olfactory Receptor		0	0	0	0	0	0	0	0	0	0	0	0	0	0	0	0	0	0	0	0	0	0	0	0	0.0164963	0	0	0	0.0172806	0.00808525	0	0	0	0	0	0	0	0	0	0	0	0	0	0	0	0	0
OR51E2	Olfactory Receptor		0	0	0	0	0	0	0	0	0	0	0	0	0	0	0	0	0	0	0	0	0	0	0.00650629	0	0.00644884	0	0	0	0	0	0	0	0	0	0	0	0.00344393	0	0	0	0	0	0	0	0.00122577	0	0
OR8I2	Olfactory Receptor		0	0	0	0	0	0	0	0	0	0	0	0	0	0	0	0	0	0	0	0	0	0	0	0	0	0	0	0	0	0.0094905	0	0	0	0	0	0	0	0	0	0	0	0	0	0	0	0	0
OR4C46	Olfactory Receptor		0	0	0	0	0	0	0	0	0	0	0	0	0	0	0	0	0	0	0	0	0	0	0	0	0	0	0	0	0	0.0191753	0	0	0	0	0.0132836	0	0	0	0	0	0	0	0	0	0	0	0
OR6B1	Olfactory Receptor		0	0	0	0	0	0	0	0	0	0	0	0	0	0	0	0	0	0	0	0	0	0	0	0	0	0	0	0	0	0	0	0	0	0	0	0	0	0	0	0	0	0	0	0	0	0	0
OR5L2	Olfactory Receptor		0	0	0	0	0	0	0	0	0	0	0	0	0	0	0	0	0	0	0	0	0	0	0	0	0.0381271	0	0	0	0	0	0	0	0	0	0	0	0	0	0	0	0	0	0	0	0.00433599	0	0
OR11H1	Olfactory Receptor		0	0	0	0	0	0	0	0	0	0	0	0	0	0	0	0	0	0	0	0	0	0	0	0	0	0	0	0	0	0.00920383	0	0	0	0	0	0	0	0	0	0	0	0	0	0	0	0	0
OR5H2	Olfactory Receptor		0	0	0	0	0	0	0	0	0	0	0	0	0	0	0	0	0	0	0	0	0	0	0	0	0	0	0	0	0	0	0	0	0	0	0	0	0	0	0	0	0	0	0	0	0	0	0
OR6C75	Olfactory Receptor		0	0	0	0	0	0	0	0	0	0	0	0	0	0	0	0	0	0	0	0	0	0	0	0	0	0	0	0	0	0.0187908	0	0	0	0	0	0	0	0	0	0	0	0	0	0	0	0	0
OR5R1	Olfactory Receptor		0	0	0	0	0	0	0	0	0	0	0	0	0	0	0	0	0	0	0	0	0	0	0	0	0	0	0	0.000259662	0	0.00917516	0	0	0	0	0	0	0	0	0.0167673	0	0	0	0	0	0	0	0
OR56A3	Olfactory Receptor		0	0	0	0	0	0	0	0	0	0	0	0	0	0	0	0	0	0	0	0	0	0	0	0	0.00950484	0	0	0	0	0	0	0	0	0	0	0	0	0	0	0	0	0	0	0	0	0	0
OR5F1	Olfactory Receptor		0	0	0	0	0	0	0	0	0	0	0	0	0	0	0	0	0	0	0	0	0	0	0	0	0	0	0	0	0	0	0	0	0	0	0	0	0	0	0	0	0	0	0	0	0	0	0
OR52E2	Olfactory Receptor		0	0	0	0	0	0	0	0	0	0	0	0	0	0	0	0	0	0	0	0	0	0	0	0	0	0	0	0	0	0	0	0	0	0	0	0	0	0	0.00864465	0	0	0	0	0	0	0	0
OR9K2	Olfactory Receptor		0	0	0	0	0	0	0	0	0	0	0	0	0	0	0	0	0	0	0	0	0	0	0	0	0.00894577	0	0	0	0	0	0	0	0	0	0	0	0	0	0.0166389	0	0	0	0	0	0	0	0
OR51L1	Olfactory Receptor		0	0	0	0	0	0	0	0	0	0	0	0	0	0	0	0	0	0	0	0	0	0	0	0	0	0	0	0	0	0	0	0	0	0.0286116	0	0	0	0	0	0	0	0	0	0	0	0	0
OR2S2	Olfactory Receptor		0	0	0	0	0	0	0	0	0	0	0	0	0	0	0	0	0	0	0	0	0	0	0	0	0.00861596	0	0	0	0	0	0	0	0	0	0	0	0	0	0.0160969	0	0	0	0	0	0.00054812	0	0
OR12D2	Olfactory Receptor		0	0	0	0	0	0	0	0	0	0	0	0	0	0	0	0	0	0	0	0	0	0	0	0	0	0	0	0	0	0	0	0	0	0	0	0	0	0	0	0	0.0157402	0	0	0	0	0	0
OR5M3	Olfactory Receptor		0	0	0	0	0	0	0	0	0	0	0	0	0	0	0	0	0	0	0	0	0	0	0	0	0	0	0	0.0177082	0	0	0	0	0	0	0	0	0	0	0	0	0	0	0	0	0	0	0
OR12D3	Olfactory Receptor		0	0	0	0	0	0	0	0	0	0	0	0	0	0	0	0	0	0	0	0	0	0	0	0	0.00482495	0	0	0	0	0	0	0	0	0.00974846	0	0	0	0	0.00452297	0	0	0	0	0	0	0	0
OR5W2	Olfactory Receptor		0	0	0	0	0	0	0	0	0	0	0	0	0	0	0	0	0	0	0	0	0	0	0	0	0.00686529	0	0	0	0	0	0	0	0	0	0	0	0	0	0	0	0	0	0	0	0.0151978	0	0
OR5M8	Olfactory Receptor		0	0	0	0	0	0	0	0	0	0	0	0	0	0	0	0	0	0	0	0	0	0	0	0	0	0	0	0	0	0	0	0	0	0	0	0	0	0	0	0	0	0	0	0	0	0	0
OR2F1	Olfactory Receptor		0	0	0	0	0	0	0	0	0	0	0	0	0	0	0	0	0	0	0	0	0	0	0	0	0	0	0	0	0	0	0	0	0	0	0	0	0	0	0	0	0	0	0	0	0	0	0
OR10G3	Olfactory Receptor		0	0	0	0	0	0	0	0	0	0	0	0	0	0	0	0	0	0	0	0	0	0	0	0	0	0	0	0	0	0.00959083	0	0	0	0	0	0	0	0	0	0	0	0	0	0	0	0	0
OR10R2	Olfactory Receptor		0	0	0	0	0	0	0	0	0	0	0	0	0	0	0	0	0	0	0	0	0	0	0	0	0	0	0	0	0	0	0	0	0	0	0	0	0	0	0	0	0	0	0	0	0	0	0
OR5D13	Olfactory Receptor		0	0	0	0	0	0	0.00891709	0	0	0	0	0	0	0	0	0	0	0	0	0	0	0	0	0	0.0095335	0	0	0	0	0	0	0	0	0	0	0	0	0	0	0	0	0	0	0	0	0	0
OR51D1	Olfactory Receptor		0	0	0	0	0	0	0	0	0	0	0	0	0	0	0	0	0	0	0	0	0	0	0	0	0	0	0	0	0	0	0	0	0	0	0	0	0	0	0	0	0	0	0	0	0	0	0
OR5AP2	Olfactory Receptor		0	0	0	0	0	0	0	0	0	0	0	0	0	0	0	0	0	0	0	0	0	0	0	0	0	0	0	0	0	0	0	0	0	0	0	0	0	0	0	0	0	0	0	0	0	0	0
OR4F4	Olfactory Receptor		0	0	0	0	0	0	0	0	0	0	0	0	0	0	0	0	0	0	0	0	0	0	0	0	0	0	0	0	0	0	0	0	0	0	0	0	0	0	0	0	0	0	0	0	0	0	0
OR6C6	Olfactory Receptor		0	0	0	0	0	0	0	0	0	0	0	0	0	0	0	0	0	0	0	0	0	0	0	0	0.00782699	0	0	0	0	0	0	0	0	0	0	0	0	0	0.00894577	0	0	0	0	0	0	0	0
OR10W1	Olfactory Receptor		0	0	0	0	0	0	0	0	0	0	0	0	0	0	0	0	0	0	0	0	0	0	0	0	0	0	0	0	0	0.00996339	0	0	0	0	0	0	0	0	0	0	0	0	0	0	0	0	0
OR7A10	Olfactory Receptor		0	0	0	0	0	0	0	0	0	0	0	0	0	0	0	0	0	0	0	0	0	0	0	0	0	0	0	0	0	0	0	0	0	0	0	0	0	0	0	0	0	0	0	0	0	0	0
OR4S1	Olfactory Receptor		0	0	0	0	0	0	0	0	0	0	0	0	0	0	0	0	0	0.025128	0	0	0	0	0	0	0	0	0	0	0	0.00758304	0	0	0	0	0	0	0	0	0	0	0	0	0	0	0	0	0
OR5H14	Olfactory Receptor		0	0	0	0	0	0	0	0	0	0	0	0	0	0	0	0	0	0	0	0	0	0	0	0	0	0	0	0	0	0	0	0	0	0.00982011	0	0	0	0	0	0	0	0	0	0	0	0	0
OR5B17	Olfactory Receptor		0	0	0	0	0	0	0	0	0	0	0	0	0	0	0	0	0	0	0	0	0	0	0	0	0	0	0	0.0174944	0	0	0	0	0	0.00959083	0	0	0	0	0	0	0	0	0	0	0	0	0
OR51F1	Olfactory Receptor		0	0	0	0	0	0	0	0	0	0	0	0	0	0	0	0	0	0	0	0	0	0	0	0	0	0	0	0	0	0	0	0	0	0	0	0	0	0	0	0.0202284	0	0	0	0.0213518	0	0	0
OR9G4	Olfactory Receptor		0	0	0	0	0	0	0	0	0	0	0	0	0	0	0	0	0	0	0	0	0	0	0	0	0	0	0	0	0	0	0	0	0	0.0183778	0	0	0	0	0.0041346	0	0	0	0	0	0	0	0
OR5T2	Olfactory Receptor		0	0	0	0	0	0	0	0	0	0	0	0	0	0	0	0	0	0	0	0	0	0	0	0	0	0	0	0	0	0	0	0	0	0	0	0	0	0	0	0	0	0	0	0	0	0	0
OR7G1	Olfactory Receptor		0	0	0	0	0	0	0	0	0	0	0	0	0	0	0	0	0	0	0	0	0	0	0	0	0	0	0	0	0	0.00964815	0	0	0	0	0	0	0	0	0	0	0	0	0	0	0	0	0
OR2T27	Olfactory Receptor		0	0	0	0	0	0	0	0	0	0	0	0	0	0	0	0.0065781	0	0	0	0	0	0	0	0	0	0	0	0	0	0	0	0	0	0	0	0	0	0	0	0	0	0	0	0	0	0	0
OR4F5	Olfactory Receptor		0	0	0	0	0	0	0	0	0	0	0	0	0	0	0	0	0	0	0	0.0150979	0	0	0	0	0	0	0	0	0	0	0	0	0	0	0	0	0	0	0	0	0	0	0	0	0	0	0
OR5V1	Olfactory Receptor		0	0	0	0	0	0	0	0	0	0	0	0	0	0	0	0	0	0	0	0	0	0	0	0	0	0	0	0	0	0	0	0	0	0	0	0	0	0	0	0	0	0	0	0	0	0	0
OR10C1	Olfactory Receptor		0	0	0	0.0154405	0	0	0	0	0	0	0	0	0	0	0	0	0	0	0	0	0	0	0	0	0	0	0	0	0	0	0	0	0	0	0	0	0	0	0	0	0	0	0	0	0	0	0
OR4A15	Olfactory Receptor		0	0	0	0	0	0	0	0	0	0	0	0	0	0	0	0	0	0	0	0	0	0	0	0	0.00871635	0	0	0.0159828	0	0	0	0	0	0	0	0	0	0	0	0	0	0	0	0	0	0	0
OR9Q1	Olfactory Receptor		0	0	0	0	0	0	0	0.00214802	0	0	0	0	0	0	0	0	0	0	0	0	0	0	0	0	0	0	0	0	0	0	0	0	0	0.0149694	0	0	0	0.000259662	0	0	0	0	0	0	0	0	0
OR51G1	Olfactory Receptor		0	0	0	0	0.0084582	0	0	0	0	0	0	0	0	0	0	0	0	0	0	0	0	0	0	0	0	0	0	0	0	0	0	0	0	0	0	0	0	0	0	0	0	0	0	0	0	0	0
OR4C12	Olfactory Receptor		0	0	0	0	0	0	0	0	0	0	0	0	0	0	0	0	0	0	0	0	0	0	0	0	0	0	0	0	0	0	0	0	0	0.017195	0	0	0	0	0.00795613	0	0	0	0	0	0	0	0
OR4B1	Olfactory Receptor		0	0	0	0	0	0	0	0	0	0	0	0	0	0	0	0	0	0	0	0	0	0	0	0	0	0	0	0	0	0	0	0	0	0.00148521	0	0	0	0	0	0	0	0	0	0	0	0	0
OR8J1	Olfactory Receptor		0	0	0	0	0	0	0	0	0	0.0169241	0	0	0	0	0	0	0	0	0	0	0	0	0	0	0	0	0	0	0	0	0	0	0	0.00963382	0	0	0	0	0	0	0	0	0	0	0	0	0
OR8A1	Olfactory Receptor		0	0	0	0	0	0	0	0	0	0	0	0	0	0	0	0	0	0	0	0	0	0	0	0	0	0	0	0	0	0	0	0	0	0	0	0	0	0	0.00861596	0	0	0	0	0	0	0	0
OR4K13	Olfactory Receptor		0	0	0	0	0	0	0	0	0	0	0	0	0	0	0	0	0	0	0	0.0148409	0	0	0	0	0	0	0	0	0	0	0	0	0	0	0	0	0	0	0.00693709	0	0	0	0	0	0	0	0
OR5I1	Olfactory Receptor		0	0	0	0	0	0	0	0	0	0	0	0	0	0	0	0	0	0	0	0	0	0	0	0	0	0	0	0	0	0	0	0	0	0	0	0	0	0	0	0	0	0	0	0	0	0	0
OR4C13	Olfactory Receptor		0	0	0	0	0	0	0	0	0	0	0	0	0	0	0	0	0	0	0	0	0	0	0	0	0	0	0	0.00338636	0	0.00860162	0.0142124	0	0	0	0	0	0	0	0	0	0	0	0	0	0	0	0
OR8B3	Olfactory Receptor		0	0	0	0	0	0	0	0	0	0	0	0	0	0	0	0	0	0	0	0	0	0	0	0	0	0	0	0.00871635	0	0	0	0	0	0	0	0	0	0	0	0	0	0	0	0	0	0	0
OR2T35	Olfactory Receptor		0	0	0	0	0	0	0	0	0	0	0	0	0	0	0	0	0	0	0	0	0	0	0	0	0	0	0	0	0.00982011	0	0	0	0	0	0	0	0	0	0	0	0	0	0	0	0	0	0
OR4N5	Olfactory Receptor		0	0	0	0	0	0	0	0	0	0	0	0	0	0	0	0	0	0	0	0	0	0	0	0	0	0	0	0	0	0.00964815	0	0	0	0	0	0	0	0	0	0	0	0	0	0	0	0	0
OR1I1	Olfactory Receptor		0	0	0	0	0	0	0	0	0	0	0	0	0	0	0	0	0	0	0	0	0	0	0	0	0	0	0	0	0	0	0	0	0	0	0	0	0	0	0	0	0	0	0	0	0	0	0
OR5M11	Olfactory Receptor		0	0	0	0	0	0	0	0	0	0	0	0	0	0	0	0	0	0	0	0	0	0	0	0	0	0	0	0	0	0.00983444	0	0	0	0	0	0	0	0	0	0	0	0	0	0	0	0	0
OR4F17	Olfactory Receptor		0	0	0	0	0	0	0	0	0	0	0.00863031	0	0	0	0	0	0	0	0	0	0	0	0	0	0	0	0	0	0	0.0133694	0	0	0	0	0	0	0	0	0	0	0	0	0	0	0	0	0
OR5M9	Olfactory Receptor		0	0	0	0	0	0	0	0	0	0	0	0	0	0	0	0	0	0	0	0	0	0	0	0	0	0	0	0	0	0	0	0	0	0	0	0	0	0	0	0	0	0	0	0	0	0	0
OR9I1	Olfactory Receptor		0	0	0	0	0	0	0	0	0	0	0	0	0	0	0	0	0	0	0	0	0	0	0	0	0	0	0	0	0	0	0	0	0	0.00969114	0	0	0	0	0	0	0	0	0	0	0	0	0
OR5AK2	Olfactory Receptor		0	0	0	0	0	0	0	0	0	0	0	0	0	0	0	0	0	0	0	0	0	0	0	0	0	0	0	0	0	0	0	0	0	0	0	0	0	0	0	0	0	0	0	0	0	0	0
OR4S2	Olfactory Receptor		0	0	0	0	0	0	0	0	0	0	0	0	0	0	0	0	0	0	0	0	0	0	0	0	0	0	0	0	0	0.00956216	0	0	0	0.00969114	0	0	0	0	0	0	0	0	0	0	0	0	0
OR1M1	Olfactory Receptor		0	0	0	0	0	0	0	0	0	0	0	0	0	0	0	0	0	0	0	0	0	0	0	0	0	0	0	0	0	0	0	0	0	0	0	0	0	0	0	0	0	0	0	0	0	0	0
OR4D11	Olfactory Receptor		0	0	0	0	0	0	0	0	0	0	0	0	0	0	0	0	0	0	0	0	0	0	0	0	0	0	0	0	0	0	0	0	0	0.00979145	0	0	0	0	0.00903179	0	0	0	0	0	0	0	0
OR4Q3	Olfactory Receptor		0	0	0	0	0	0	0	0	0	0	0	0	0	0	0	0	0	0	0	0	0	0	0	0	0.00708066	0	0	0	0	0	0	0	0	0	0	0	0	0	0	0	0	0	0	0	0.00551497	0	0
OR51F2	Olfactory Receptor		0	0	0	0	0	0	0	0	0	0	0	0	0	0	0	0	0	0	0	0	0	0	0	0	0	0	0	0	0	0	0	0	0	0	0	0	0	0	0	0	0	0	0	0	0	0	0
OR8B8	Olfactory Receptor		0	0	0	0	0	0	0	0	0	0	0	0	0	0	0	0	0	0	0	0	0	0	0	0	0	0	0.0181926	0	0	0	0	0	0	0	0	0	0	0	0	0	0	0	0	0	0	0	0
OR8K1	Olfactory Receptor		0	0	0	0	0	0	0	0	0	0	0	0	0	0	0	0	0	0	0	0	0	0	0	0	0	0	0.0178222	0	0	0	0	0	0	0	0	0	0	0	0	0	0	0	0	0	0	0	0
OR51A4	Olfactory Receptor		0	0	0	0	0	0	0	0	0	0	0	0	0	0	0	0	0	0	0	0	0	0	0	0	0	0	0	0.0175514	0	0	0	0	0	0	0	0	0	0	0	0	0	0	0	0	0	0	0
OR5H15	Olfactory Receptor		0	0	0	0	0	0	0	0	0	0	0	0	0	0	0	0	0	0	0	0	0	0	0	0	0	0	0	0	0	0	0	0	0	0	0	0	0	0	0	0	0	0	0	0	0	0	0
OR4K17	Olfactory Receptor		0	0	0	0	0	0	0	0	0	0	0	0	0	0	0	0	0	0	0	0	0	0	0	0	0.0170667	0	0	0	0	0	0	0	0	0	0	0	0	0	0	0	0	0	0	0	0	0	0
OR1S2	Olfactory Receptor		0	0	0	0	0	0	0	0	0	0	0	0	0	0	0	0	0	0	0	0	0	0	0	0	0	0	0	0	0	0	0	0	0	0	0	0	0	0	0	0	0	0	0	0	0	0	0
OR51A7	Olfactory Receptor		0	0	0	0	0	0	0	0	0	0	0	0	0	0	0	0	0	0	0	0	0	0	0	0	0	0	0	0.00883106	0	0	0	0	0	0	0	0	0	0	0	0	0	0	0	0	0	0	0
OR2T29	Olfactory Receptor		0	0	0	0	0	0	0	0	0	0	0	0	0	0	0	0	0	0	0	0	0	0	0	0	0.00504062	0	0	0	0	0.00340075	0	0	0	0	0	0	0	0	0	0	0	0	0	0	0	0	0
OR5D16	Olfactory Receptor		0	0	0	0	0	0	0	0	0	0	0	0	0	0	0	0	0	0	0	0	0	0	0	0	0	0	0	0.00815698	0	0	0	0	0	0	0	0	0	0	0	0	0	0	0	0	0	0	0
OR14J1	Olfactory Receptor		0	0	0	0	0	0	0	0	0	0	0	0	0	0	0	0	0	0	0	0	0	0	0	0	0	0	0	0	0	0	0	0	0	0	0	0	0	0	0	0	0	0	0	0	0	0	0
OR8B4	Olfactory Receptor		0	0	0	0	0	0	0	0	0	0	0	0	0	0	0	0	0	0	0	0	0	0	0	0	0	0	0	0	0	0	0	0	0	0	0	0	0	0	0	0	0	0	0	0	0	0	0
OR51A2	Olfactory Receptor		0	0	0	0	0	0	0	0	0	0	0	0	0	0	0	0	0	0	0	0	0	0	0	0	0.00430722	0	0	0	0	0	0	0	0	0	0	0	0	0	0	0	0	0	0	0	0	0	0
OR2T5	Olfactory Receptor		0	0	0	0	0	0	0	0	0	0	0	0	0	0	0	0	0	0	0	0	0	0	0	0	0	0	0	0	0	0	0	0	0	0	0	0	0	0	0	0	0	0	0	0	0	0	0
OR4C11	Olfactory Receptor		0	0	0	0	0	0	0	0	0	0	0	0	0	0	0	0	0	0	0	0	0	0	0	0	0	0	0	0	0	0	0	0	0	0	0	0	0	0	0	0	0	0	0	0	0	0	0
OR4K5	Olfactory Receptor		0	0	0	0	0	0	0	0	0	0	0	0	0	0	0	0	0	0	0	0	0	0	0	0	0	0	0	0	0	0	0	0	0	0	0	0	0	0	0	0	0	0	0	0	0	0	0
OR5L1	Olfactory Receptor		0	0	0	0	0	0	0	0	0	0	0	0	0	0	0	0	0	0	0	0	0	0	0	0	0	0	0	0	0	0	0	0	0	0	0	0	0	0	0	0	0	0	0	0	0	0	0
OR8U8	Olfactory Receptor		0	0	0	0	0	0	0	0	0	0	0	0	0	0	0	0	0	0	0	0	0	0	0	0	0	0	0	0	0	0	0	0	0	0	0	0	0	0	0	0	0	0	0	0	0	0	0
OPN1LW	Opsin		0	0	0	0	0	0	0	0.013112	0	0	0	0.0112953	0	0	0	0	0	0	0	0	0	0	0	0	0	0	0.00118253	0.0134122	0	0	0	0	0	0	0	0.0141267	0	0	0	0	0	0	0	0.00841518	0	0	0
OPN4	Opsin		0	0	0	0	0	0	0.00731034	0	0	0	0.00289691	0	0	0	0	0	0	0	0	0	0	0	0	0	0	0	0	0	0	0	0	0	0	0	0	0	0	0	0	0	0	0	0	0	0	0	0
RGR	Opsin		0	0	0	0	0	0	0	0	0	0	0	0	0	0	0	0	0	0	0	0	0	0	0	0	0	0	0	0	0	0.00808525	0	0	0	0.00621902	0	0	0	0	0	0	0	0	0	0	0	0	0
BRS3	Peptide Binging Receptor		0	0	0.0112953	0	0.0185487	0	0.0121682	0.00761174	0	0	0.0152121	0	0	0.0226164	0	0.0129262	0.0152977	0	0.00332878	0.00983444	0	0	0	0.0024361	0.00325681	0.0186769	0	0.0117246	0.0132836	0	0.0102069	0	0.00515563	0	0	0.00324242	0.0268142	0	0	0	0	0	0.0144838	0	0	0.0123112	0.0024505
VN1R2	Pheromone receptor		0	0	0	0	0	0	0	0	0	0	0	0	0	0	0	0	0	0	0	0	0	0.00818567	0	0	0	0	0	0	0	0.0284136	0	0.00429284	0	0	0.0183351	0	0	0	0	0	0	0	0	0	0	0	0
VN1R4	Pheromone receptor		0	0	0	0	0	0	0	0	0	0	0	0	0	0	0	0	0	0	0	0	0	0	0	0	0	0	0	0.00914649	0	0.00987742	0	0	0	0	0	0	0	0	0	0	0	0	0	0	0	0	0
GPR101	Purin receptor cluster Receptor		0	0	0	0	0	0	0	0	0	0	0	0	0	0	0	0	0.00957649	0	0	0	0	0	0	0	0.00950484	0	0	0	0.0124256	0.00585985	0	0	0.00667862	0	0	0	0	0	0	0	0	0	0	0	0	0	0
TAS2R7	Taste 2 Receptor		0	0.0163537	0	0	0.0284984	0	0	0	0	0	0	0	0	0	0	0	0	0	0	0	0	0	0	0.00774089	0.0082287	0	0.00963382	0	0	0	0	0.0101496	0	0	0	0	0	0	0	0	0	0.0144838	0	0	0.0128833	0	0
TAS2R39	Taste 2 Receptor		0	0	0	0	0	0	0.0172235	0	0	0	0	0	0	0	0	0	0	0	0	0	0	0.00941884	0	0	0	0	0.0168386	0.0178792	0	0	0	0	0	0	0	0	0	0	0.0164963	0	0	0	0	0	0	0	0
TAS2R1	Taste 2 Receptor		0	0	0	0	0	0.0114098	0	0	0	0	0	0	0	0	0	0	0	0	0	0	0	0	0	0	0	0	0	0	0	0	0	0	0	0	0	0	0	0	0	0	0	0	0	0	0	0	0
TAS2R16	Taste 2 Receptor		0	0	0	0	0	0	0	0	0	0	0	0	0	0	0	0	0	0	0	0	0	0	0	0	0	0	0	0	0	0	0	0	0	0	0	0	0	0	0	0	0	0	0	0	0	0	0
ADRA1A	Amine Receptor	(-)-adrenaline, (-)-noradrenaline	0	0	0	0	0	0	0	0	0	0	0	0	0	0	0	0	0.00301209	0	0	0.00193192	0	0	0	0.00151404	0	0	0	0	0	0.00253691	0	0	0	0	0	0	0	0	0.00234968	0	0	0	0	0	0.00200395	0	0
GHSR	Peptide Binging Receptor	[des-Gln¹⁴]ghrelin {Sp: Human}, [des-Gln¹⁴]ghrelin {Sp: Mouse, Rat}, ghrelin {Sp: Human}, ghrelin {Sp: Mouse, Rat}	0.0199296	0	0	0.00535687	0.0109087	0.0110662	0.0168101	0.00527062	0.00782699	0	0.00512687	0	0.00512687	0	0	0.0189047	0.00695144	0	0.0177652	0	0	0.00626211	0.0190756	0.00347271	0	0	0	0.00792743	0	0	0.00100953	0	0	0	0	0	0	0	0	0.00732469	0	0.00557245	0.00928984	0	0	0	0
HTR1D	Amine Receptor	5-HT	0	0	0	0	0	0	0	0	0	0	0	0	0	0	0	0	0	0	0	0	0	0	0	0	0.00630521	0	0	0	0	0.0126688	0	0	0.00371736	0	0.00436476	0	0	0	0.00593169	0	0	0	0	0.00732469	0.0049256	0	0
HTR5A	Amine Receptor	5-HT	0	0	0	0	0	0	0	0	0	0	0	0	0	0.0070663	0	0	0	0	0	0	0	0	0	0	0	0	0	0.00345832	0	0	0	0	0	0.00378931	0	0	0	0	0	0	0	0	0	0	0	0	0
HTR2C	Amine Receptor	5-HT	0	0	0	0	0	0	0	0	0	0	0	0	0	0	0	0	0	0	0	0.0014708	0	0	0	0	0.00286811	0	0	0	0	0	0	0	0	0.00956216	0	0	0	0	0.00534249	0	0	0	0	0	0	0	0
HTR1E	Amine Receptor	5-HT	0	0	0	0	0	0	0	0	0	0	0	0	0	0	0	0	0	0	0	0	0	0	0	0	0.000302934	0	0	0	0	0	0	0	0	0	0	0	0	0	0	0	0	0	0	0	0	0	0
HTR1A	Amine Receptor	5-HT	0	0	0	0	0	0	0	0	0	0	0	0	0	0	0.0135837	0	0	0	0	0	0	0	0	0	0	0	0	0	0	0	0	0	0	0	0	0	0	0	0	0	0	0	0	0	0	0	0
CHRM2	Amine Receptor	acetylcholine	0	0.00266652	0	0.0737791	0	0	0	0	0	0	0	0.00259452	0	0.0335534	0	0	0	0	0	0	0.00616156	0	0	0	0.00604663	0	0	0	0	0	0	0	0	0	0	0.0119679	0	0	0	0	0.00554371	0	0	0.00695144	0	0	0
CHRM1	Amine Receptor	acetylcholine	0	0	0	0	0	0	0.000403898	0	0	0	0	0	0	0	0	0	0	0	0	0	0	0	0	0	0	0	0	0.0029401	0	0	0	0	0	0	0	0	0	0	0	0.0067935	0	0	0	0	0	0	0
MC2R	Peptide Binging Receptor	ACTH {Sp: Mouse, Rat}, ACTH {Sp: Human}	0	0	0	0	0	0	0	0.00443667	0	0	0	0	0	0	0	0	0	0	0	0	0	0	0	0	0	0	0	0	0	0	0	0	0	0	0	0	0	0	0	0	0	0	0	0	0	0	0
MC5R	Peptide Binging Receptor	ACTH {Sp: Mouse, Rat}, ACTH {Sp: Human}, α-MSH {Sp: Human, Mouse, Rat}, β-MSH {Sp: Human}, β-MSH {Sp: Mouse}, β-MSH {Sp: Rat}, γ-MSH {Sp: Human, Mouse, Rat}	0.0116388	0	0	0	0.0121252	0	0	0	0.0547096	0.00710937	0.0355113	0.0301948	0	0	0	0	0	0.0697846	0.0238515	0.0105221	0	0	0	0	0.0203564	0	0	0.00629084	0.0356239	0	0	0	0	0.00695144	0	0	0.00726728	0.0276636	0	0	0	0	0	0.015626	0	0.0262477	0
MC3R	Peptide Binging Receptor	ACTH {Sp: Mouse, Rat}, ACTH {Sp: Human}, α-MSH {Sp: Human, Mouse, Rat}, β-MSH {Sp: Human}, β-MSH {Sp: Mouse}, β-MSH {Sp: Rat}, γ-MSH {Sp: Human, Mouse, Rat}	0	0	0	0	0	0	0	0	0	0	0	0	0	0	0	0	0	0	0	0	0	0	0	0	0	0	0	0.0151835	0	0.0248728	0	0	0	0	0	0	0	0	0	0	0	0	0	0	0	0	0
CALCR	Class B Receptor (peptide)	adrenomedullin {Sp: Rat}, adrenomedullin {Sp: Human}, adrenomedullin {Sp: Mouse}, adrenomedullin 2/intermedin {Sp: Rat}, adrenomedullin 2/intermedin {Sp: Human}, adrenomedullin 2/intermedin {Sp: Mouse}, α-CGRP {Sp: Mouse, Rat}, α-CGRP {Sp: Human}, amylin {Sp: Human}, amylin {Sp: Mouse, Rat}, β-CGRP {Sp: Mouse}, β-CGRP {Sp: Rat}, β-CGRP {Sp: Human}, calcitonin {Sp: Human}, calcitonin {Sp: Mouse, R…	0	0	0	0	0	0	0.00439352	0.00384686	0	0	0	0	0	0	0	0	0	0	0.00400513	0	0	0.0192607	4.32802e-05	0	0.0019031	0	0	0.00416338	0	0.00227766	0	0	0.00149962	0.00230647	0	0	0	0	0.0021192	0	0.0041346	0.00432161	0	0	0	0	0
AGTR2	Peptide Binging Receptor	angiotensin II {Sp: Human, Mouse, Rat}, angiotensin III {Sp: Human, Mouse, Rat}	0	0	0	0	0	0	0	0	0	0	0	0	0	0	0	0	0	0	0	0	0	0	0	0	0.00613283	0	0	0.00286811	0	0	0	0	0	0.00633393	0	0	0	0	0	0	0	0	0	0	0	0	0
AGTR1	Peptide Binging Receptor	angiotensin-(1-7) {Sp: Human, Mouse, Rat}, angiotensin I {Sp: Human, Mouse, Rat}, angiotensin II {Sp: Human, Mouse, Rat}, angiotensin III {Sp: Human, Mouse, Rat}	0	0	0	0	0	0	0.104162	0	0.00957649	0	0.0183636	0	0	0.0260068	0	0	0	0	0	0	0	0	0	0	0	0	0	0	0.00742517	0	0.00573053	0.00435037	0.0404576	0.00357345	0	0	0.014798	0.0641793	0	0	0	0.00157168	0	0	0	0.00677914	0.00863031
MRGPRX1	Class A Orphans	BAM8-22 {Sp: Human}	0	0	0	0	0	0	0	0	0	0	0	0	0	0	0	0	0	0	0	0	0	0	0	0	0	0	0	0.0133551	0	0	0	0	0	0	0	0	0	0	0	0	0	0	0	0	0	0	0
BDKRB1	Peptide Binging Receptor	bradykinin {Sp: Human, Mouse, Rat}, [des-Arg¹⁰]kallidin {Sp: Human}, [des-Arg⁹]bradykinin {Sp: Human, Mouse, Rat}, [Hyp³]bradykinin {Sp: Human}, kallidin {Sp: Human}, Lys-[Hyp³]-bradykinin {Sp: Human, Mouse, Rat}, T-kinin {Sp: Human, Rat}	0	0	0	0	0	0	0.00327121	0	0	0	0.0190329	0.00296889	0	0.0130549	0.0279325	0	0	0.0182638	0	0	0	0	0	0	0.00643448	0	0.00799917	0	0	0	0	0	0	0.0207404	0	0	0	0.0109517	0	0.0148409	0	0	0	0	0	0.013498	0
CCKBR	Peptide Binging Receptor	CCK-33 {Sp: Rat}, CCK-33 {Sp: Human}, CCK-33 {Sp: Mouse}, CCK-4 {Sp: Human}, CCK-8 {Sp: Human, Mouse, Rat}, gastrin-17 {Sp: Human}, gastrin-17 {Sp: Mouse}, gastrin-17 {Sp: Rat}	0	0	0.00761174	0	0	0.00787004	0	0	0.0114956	0	0	0	0.0145838	0	0.0494356	0.0282721	0.0148837	0.0111378	0.0070663	0.00652065	0	0	0	0	0	0	0	0	0	0	0.00695144	0	0	0.00860162	0	0	0.00903179	0	0.0122969	0	0	0.0160969	0	0	0	0.0194742	0
CCKAR	Peptide Binging Receptor	CCK-33 {Sp: Rat}, CCK-33 {Sp: Human}, CCK-33 {Sp: Mouse}, CCK-4 {Sp: Human}, CCK-8 {Sp: Human, Mouse, Rat}, gastrin-17 {Sp: Human}, gastrin-17 {Sp: Mouse}, gastrin-17 {Sp: Rat}	0	0	0	0	0	0	0	0	0	0	0	0	0	0	0	0	0	0	0	0	0	0	0	0	0	0	0	0.00764044	0	0	0	0	0	0.00545748	0	0.00814263	0	0	0	0	0	0	0	0	0	0	0
CRHR1	Class B Receptor (peptide)	CRF {Sp: Human, Mouse, Rat}, urocortin 1 {Sp: Human}, urocortin 1 {Sp: Mouse, Rat}	0	0.00675042	0	0.00687965	0.041285	0	0	0	0	0	0	0.00552934	0.012254	0.00197514	0.016696	0	0	0	0.00861596	0.0376915	0.0609328	0	0.0126974	0	0.006061	0	0.000778845	0	0	0.0193319	0.00552934	0	0	0	0	0.0236386	0	0.00506937	0.014441	0	0	0	0	0.00779829	0	0.014241	0.00785569
MRGPRX2	Class A Orphans	CST-14 {Sp: Mouse, Rat}	0	0	0	0	0.00710937	0.00840083	0	0	0.0119822	0	0	0	0	0	0	0	0.0105364	0	0.00782699	0	0	0.00950484	0.0166817	0	0	0	0	0.00407706	0	0	0	0	0	0.00896011	0	0.0149694	0.0093185	0	0	0	0	0	0	0.0101496	0	0	0
SSTR1	Peptide Binging Receptor	CST-14 {Sp: Mouse, Rat}, CST-17 {Sp: Human}, SRIF-14 {Sp: Human, Mouse, Rat}, SRIF-28 {Sp: Human, Mouse, Rat}	0	0	0	0	0	0	0.00406267	0	0	0	0	0	0	0	0	0	0	0	0	0.0284701	0	0	0.0414953	0	0	0	0	0.00378931	0.0219203	0	0	0	0.0024649	0.0123684	0	0	0	0.00329999	0.00197514	0.00893143	0	0	0	0	0	0	0
SSTR4	Peptide Binging Receptor	CST-14 {Sp: Mouse, Rat}, CST-17 {Sp: Human}, SRIF-14 {Sp: Human, Mouse, Rat}, SRIF-28 {Sp: Human, Mouse, Rat}	0	0	0	0	0	0	0	0.00252251	0	0	0	0	0	0	0	0	0	0	0.012583	0.0110376	0.0288237	0	0.0423362	0	0	0	0	0.0130977	0	0.046505	0	0	0	0	0.0197873	0.0137124	0.0151978	0	0	0	0	0	0	0.0162966	0	0	0
SSTR5	Peptide Binging Receptor	CST-14 {Sp: Mouse, Rat}, CST-17 {Sp: Human}, SRIF-14 {Sp: Human, Mouse, Rat}, SRIF-28 {Sp: Human, Mouse, Rat}	0.017024	0	0	0.00619029	0	0	0	0	0	0	0	0	0	0.00308407	0	0	0	0	0	0.00690837	0.00337196	0	0	0.00387564	0.01983	0.00337196	0	0.0235534	0.00685094	0	0.0214087	0.00827174	0	0	0.00900312	0	0	0	0	0.0138267	0	0	0	0	0	0	0
DRD2	Amine Receptor	dopamine	0.0171238	0	0.0192464	0.0346101	0	0.0196023	0	0	0.0529166	0	0.00587422	0	0	0.0928299	0.0263327	0	0.0160113	0	0	0.0097198	0.0399104	0	0	0	0	0	0	0.00273852	0.024575	0	0	0	0.00386125	0	0.018449	0	0	0	0.0109517	0	0	0	0	0.00880239	0	0	0.023156
DRD1	Amine Receptor	dopamine	0	0	0	0.00496873	0	0.00967681	0.0102499	0	0.00723857	0	0	0.0092325	0.00394758	0	0	0	0	0	0.00456611	0	0	0	0.0106223	0	0	0	0	0.00229206	0	0	0	0	0.00314165	0.00272412	0	0	0	0.0021048	0	0	0	0	0	0	0	0	0
DRD3	Amine Receptor	dopamine	0.0098631	0	0	0.00992041	0	0.0105364	0	0.005285	0	0	0	0	0.00505499	0	0.0348777	0	0.0209253	0	0	0	0.0221476	0.00565868	0	0.000389475	0	0	0	0	0	0	0	0	0	0.00178783	0	0	0	0.00847255	0	0	0	0	0	0	0	0	0
FSHR	Glycoprotein Receptor	FSH {Sp: Human}, FSH {Sp: Mouse}, FSH {Sp: Rat}	0	0	0	0	0	0	0	0	0	0	0	0	0.00252251	0	0	0	0	0	0	0	0	0	0	0	0.00325681	0	0	0.00180224	0	0	0	0	0	0.00970547	0	0	0	0	0	0	0	0	0	0	0.000173113	0	0.00377492
GALR1	Peptide Binging Receptor	galanin {Sp: Human}, galanin {Sp: Mouse, Rat}, galanin-like peptide {Sp: Human}, galanin-like peptide {Sp: Mouse}, galanin-like peptide {Sp: Rat}	0	0	0	0	0	0	0	0	0	0	0	0.00554371	0	0	0	0	0	0.00848689	0	0.00489684	0	0	0	0	0	0.0065781	0	0	0	0	0	0	0	0	0	0	0	0	0.00607536	0	0	0	0	0	0.0101926	0	0.00752563
NMBR	Peptide Binging Receptor	gastrin-releasing peptide {Sp: Human}, gastrin-releasing peptide {Sp: Mouse, Rat}, gastrin-releasing peptide {Sp: Pig}, GRP-(18-27) {Sp: Human, Pig}, GRP-(18-27) {Sp: Mouse, Rat}, neuromedin B {Sp: Human, Mouse, Rat, Pig}	0.0101496	0	0	0	0.0237663	0	0	0.00144197	0	0	0	0	0.00575927	0	0	0	0	0	0	0	0.00683658	0	0	0.0238089	0	0	0	0	0	0.015312	0	0	0.00741081	0.0135123	0	0	0	0	0	0	0	0	0	0	0	0	0
GHRHR	Class B Receptor (peptide)	GHRH {Sp: Human}, GHRH {Sp: Mouse}, GHRH {Sp: Rat}	0	0	0	0	0	0	0	0	0	0	0	0	0	0	0	0	0	0	0	0	0	0	0	0	0.00870201	0	0	0	0	0.00916082	0	0	0	0	0	0	0	0.00132667	0.00521313	0.00197514	0	0	0	0	0.00305528	0	0
GLP2R	Class B Receptor (peptide)	glucagon-like peptide 2 {Sp: Human}, glucagon-like peptide 2 {Sp: Rat}, glucagon-like peptide 2 {Sp: Mouse}, glucagon-like peptide 2-(3-33) {Sp: Human}, glucagon-like peptide 2-(3-33) {Sp: Rat}, glucagon-like peptide 2-(3-33) {Sp: Mouse}	0.0013555	0.0108085	0	0.0100494	0	0.00848689	0	0	0	0	0	0.00567305	0	0	0	0	0	0.00198955	0	0.000923029	0	0.00825739	0.000822102	0	0.010565	0	0	0	0.00390442	0.00538561	0.00643448	0	0	0.00937584	0.0124543	0	0	0	0.00203277	0	0	0	0	0.0012546	0	0.0104791	0
RXFP3	Peptide Binging Receptor	H2 relaxin {Sp: Human}, H3 relaxin {Sp: Human}, H3 relaxin (B chain) {Sp: Human}	0	0.00709501	0.0116101	0	0.00629084	0	0	0	0	0	0.00626211	0	0	0	0	0	0	0.0093185	0	0	0	0	0	0	0	0	0	0	0	0	0	0	0	0	0	0	0	0	0	0	0	0	0	0	0	0	0
LHCGR	Glycoprotein Receptor	hCG {Sp: Human}, LH {Sp: Human}, LH {Sp: Mouse}, LH {Sp: Rat}	0	0	0	0	0	0	0.00525625	0.00548622	0	0	0	0	0	0	0	0	0	0	0	0	0	0	0.00269532	0	0.00286811	0	0	0	0	0	0	0	0	0	0	0	0	0	0	0	0	0	0	0	0	0.0112523	0.00812829
GRM8	Class C	L-glutamic acid	0	0	0	0	0	0.00447982	0	0	0	0	0	0	0	0	0	0.00509812	0.00551497	0	0	0	0	0	0	0	0.00112486	0	0.00437914	0	0	0.00653501	0	0.00278172	0.00126901	0.0013555	0.00633393	0	0.00485371	0.00180224	0.00200395	0	0	0	0	0.00518438	0	0.00443667	0
GRM5	Class C	L-glutamic acid	0	0	0	0	0	0.000230813	0	0	0	0	0	0	0	0.00315605	0	0	0	0.00028851	0	0.0017302	0.00229206	0	0	0	0.00446544	0	0.00213361	0.00100953	0	0.00338636	0	0	0	0	0	0.00222004	0.000259662	0	0.00311286	0	0	0	0	0	0	0.00217683	0
MCHR2	Peptide Binging Receptor	melanin-concentrating hormone {Sp: Human, Mouse, Rat}	0	0	0	0	0	0	0	0	0	0	0	0	0	0	0	0	0	0	0	0	0	0	0	0	0.00344393	0	0	0	0	0.00132667	0	0	0	0	0	0	0	0	0	0	0	0	0	0	0.00253691	0	0
MTNR1A	Amine Receptor	melatonin	0	0	0	0	0	0	0	0	0	0	0	0	0	0	0	0	0	0	0	0	0	0	0	0	0	0	0	0	0	0	0	0	0	0	0	0	0	0	0	0	0	0	0	0	0	0	0
MTNR1B	Amine Receptor	melatonin	0	0	0	0	0	0	0	0	0	0	0.00910348	0	0	0	0	0	0	0	0	0	0	0	0	0	0	0	0	0	0	0.0108085	0	0	0	0	0	0	0	0	0.00311286	0	0	0	0	0	0.00299769	0	0
TACR3	Peptide Binging Receptor	neurokinin A {Sp: Human, Mouse, Rat}, neurokinin B {Sp: Human, Mouse, Rat, Pig}, substance P {Sp: Human, Mouse, Rat}	0	0	0	0	0	0	0	0	0	0	0	0	0	0	0	0	0	0	0	0	0	0	0	0	0.00515563	0	0	0	0	0.00830043	0	0	0	0	0	0	0	0	0	0	0	0	0	0	0	0	0
NTSR2	Peptide Binging Receptor	neuromedin N {Sp: Mouse, Rat}, neuromedin N {Sp: Human}, neurotensin {Sp: Human, Mouse, Rat}	0	0	0	0	0	0	0	0	0	0	0	0	0	0	0	0	0	0	0	0	0	0	0	0	0	0	0	0.00517	0	0	0	0	0	0	0	0	0.00113928	0	0	0	0	0	0	0	0	0	0
NMUR2	Peptide Binging Receptor	neuromedin S-33 {Sp: Human}, neuromedin S-36 {Sp: Mouse}, neuromedin S-36 {Sp: Rat}, neuromedin U-23 {Sp: Rat}, neuromedin U-25 {Sp: Human}	0	0	0	0	0	0	0	0	0	0	0	0	0	0	0	0	0	0	0	0	0.00896011	0	0	0	0	0	0	0	0	0	0	0	0	0	0	0	0	0	0	0	0	0	0	0	0.00227766	0	0
NPFFR1	Peptide Binging Receptor	neuropeptide AF {Sp: Rat}, neuropeptide AF {Sp: Human}, neuropeptide AF {Sp: Mouse}, neuropeptide FF {Sp: Human, Mouse, Rat}, neuropeptide SF {Sp: Human}, RFRP-1 {Sp: Human}, RFRP-3 {Sp: Human}	0	0	0.0122254	0	0	0	0	0	0	0	0.00151404	0.0110519	0	0	0.000201963	0.0261343	0.00488247	0.088508	0.351176	0.0157973	0.0278759	0.0107655	0	0.00825739	0.0663166	0.0354409	0.0117103	0.0735872	0	0	0.0044942	0.0164963	0.0556538	0.0102642	0.0189902	0.0400508	0.0234825	0.0625362	0	0	0	0.0686433	0	0	0	0	0.0568609
NPFFR2	Peptide Binging Receptor	neuropeptide AF {Sp: Rat}, neuropeptide AF {Sp: Human}, neuropeptide AF {Sp: Mouse}, neuropeptide FF {Sp: Human, Mouse, Rat}, neuropeptide SF {Sp: Human}, RFRP-1 {Sp: Human}, RFRP-3 {Sp: Human}	0	0.000620226	0	0	0	0	0	0	0	0	0	0	0	0	0	0	0	0	0	0	0	0	0	0	0	0	0	0.00406267	0	0.00347271	0.00301209	0	0	0	0	0	0	0	0	0	0	0	0	0	0	0	0
NPSR1	Peptide Binging Receptor	neuropeptide S {Sp: Human}, neuropeptide S {Sp: Mouse}, neuropeptide S {Sp: Rat}	0	0	0	0	0	0	0	0	0	0	0	0	0	0	0	0	0	0	0	0	0	0	0	0	0.00860162	0	0	0.00219123	0	0.00371736	0	0	0	0.00659246	0.0134694	0	0	0	0.0040339	0	0	0	0	0.0110948	0	0	0
NPY2R	Peptide Binging Receptor	neuropeptide Y {Sp: Human, Mouse, Rat}, neuropeptide Y-(3-36) {Sp: Human, Mouse, Rat}, pancreatic polypeptide {Sp: Mouse}, pancreatic polypeptide {Sp: Rat}, pancreatic polypeptide {Sp: Human}, peptide YY {Sp: Human}, peptide YY {Sp: Mouse, Rat, Pig}	0	0	0	0	0	0	0	0	0	0	0	0	0	0	0	0	0	0	0	0	0	0	0	0	0	0	0	0.0113096	0	0.00493998	0	0	0	0.00743952	0	0	0	0	0	0	0	0	0	0	0	0	0
NPY1R	Peptide Binging Receptor	neuropeptide Y {Sp: Human, Mouse, Rat}, pancreatic polypeptide {Sp: Human}, pancreatic polypeptide {Sp: Rat}, pancreatic polypeptide {Sp: Mouse}, peptide YY {Sp: Human}, peptide YY {Sp: Mouse, Rat, Pig}	0.00562994	0	0	0	0	0	0.0125544	0	0.00893143	0	0	0	0	0.00614719	0	0	0	0	0	0.00476743	0	0.00695144	0	0.00393319	0.0191753	0.0066499	0	0.00898878	0	0.00652065	0.0362853	0.0202141	0.0228436	0.0519289	0.0353565	0.0127689	0.00695144	0.0102069	0.00613283	0	0.0327074	0.0279467	0	0	0	0	0.0601996
NPY5R	Peptide Binging Receptor	neuropeptide Y {Sp: Human, Mouse, Rat}, pancreatic polypeptide {Sp: Human}, pancreatic polypeptide {Sp: Rat}, pancreatic polypeptide {Sp: Mouse}, peptide YY {Sp: Human}, peptide YY {Sp: Mouse, Rat, Pig}	0	0	0	0	0	0	0	0	0	0	0	0	0	0	0	0	0	0	0	0	0	0	0	0	0.0193461	0	0	0.00446544	0	0.00974846	0	0.0090748	0	0	0	0	0.0102356	0	0	0	0.0179504	0.0138267	0	0	0	0	0
GPR119	Class A Orphans	N-oleoylethanolamide	0	0	0	0	0	0	0	0	0	0	0	0	0	0	0	0	0	0	0	0	0	0	0	0	0	0	0	0	0	0	0	0	0	0	0	0	0	0	0	0	0	0	0	0	0.0234683	0	0
GPR39	Class A Orphans	obestatin {Sp: Human}, Zn²⁺	0	0	0	0	0	0	0	0	0	0	0	0	0	0	0	0	0	0	0	0.00842952	0	0	0.010966	0	0.005285	0	0.0102929	0	0	0.0154976	0	0.0136409	0.00640575	0	0.0151122	0	0	0	0	0	0.0101353	0	0	0	0.00710937	0	0
HCRTR2	Peptide Binging Receptor	orexin-A {Sp: Human, Mouse, Rat}, orexin-B {Sp: Human}, orexin-B {Sp: Mouse, Rat}	0.00854426	0.0530279	0	0	0.00894577	0	0.00967681	0.0360883	0	0.0088454	0.00863031	0	0.00888842	0.00871635	0	0	0	0.0118248	0	0.0163252	0	0.0468822	0.00996339	0.00598916	0.0119965	0.0732444	0	0	0	0.00994907	0	0	0.0116244	0	0	0	0	0	0	0.0209111	0	0	0.0385486	0.0113096	0	0	0
ADCYAP1R1	Class B Receptor (peptide)	PACAP-27 {Sp: Human, Mouse, Rat}, PACAP-38 {Sp: Human, Mouse, Rat}, PHI {Sp: Mouse, Rat}, PHM {Sp: Human}, PHV {Sp: Rat}, PHV {Sp: Human}, VIP {Sp: Human, Mouse, Rat}	0	0	0	0	0	0	0.0132693	0	0	0	0.00240729	0	0	0	0.00273852	0	0	0	0.00240729	0.0021192	0.0110089	0	0	0.00162933	0	0	0	0	0.00427845	0.0169384	0.00547185	0.00340075	0.0016005	0	0.00558683	0	0.0029113	0	0.0041346	0.00864465	0	0.00260892	0.0123684	0.0125687	0	0	0
PROKR2	Peptide Binging Receptor	prokineticin-1 {Sp: Human}, prokineticin-1 {Sp: Mouse}, prokineticin-1 {Sp: Rat}, prokineticin-2 {Sp: Human}, prokineticin-2 {Sp: Mouse, Rat}	0	0	0	0	0	0.00103837	0	0	0	0.027423	0.0181784	0.0265593	0.0132407	0.0784459	0.62426	0	0.157173	0.22731	0.945413	0.0239366	0.120617	0	0	0.0187196	0.0456107	0.0156688	0	0	0.0564032	0	0.0246034	0.0187623	0.0798252	0.106281	0	0	0.0646622	0.0194884	0.0287813	0.0329049	0.0063483	0.074341	0	0	0	0	0.0966937
GPR37	Class A Orphans	prosaposin	0	0	0	0.0112953	0.0055006	0.0408363	0	0	0	0	0	0	0.00545748	0.0112953	0	0.00683658	0.00729598	0.00901746	0.00537124	0	0	0	0.00591732	0	0.0061041	0	0	0	0	0.00611846	0.0112666	0	0.021366	0	0	0	0	0	0	0	0	0	0.013841	0.0140124	0	0	0
PRLHR	Peptide Binging Receptor	PrRP-20 {Sp: Human}, PrRP-20 {Sp: Rat}, PrRP-31 {Sp: Human}, PrRP-31 {Sp: Rat}	0	0	0	0	0	0	0	0	0	0	0	0	0	0	0	0	0	0	0	0	0	0	0	0	0	0	0	0	0	0	0	0	0	0	0	0	0	0	0	0.00963382	0	0	0	0	0	0	0
SCTR	Class B Receptor (peptide)	secretin {Sp: Rat}, secretin {Sp: Human}, secretin {Sp: Mouse}	0	0	0	0	0.00447982	0	0.00478181	0	0	0	0.00868767	0	0	0.0184348	0	0	0	0	0.000259662	0.00363102	0.031494	0	0	0.0174231	0.00376053	0	0.00410583	0.00191751	0	0.0122826	0.0157545	0.00656374	0.0118963	0	0.0579285	0.106053	0.00715244	0.00759739	0.00455173	0.00778394	0.00437914	0.0137838	0	0.00837215	0.0012546	0.00954783	0.0114813
GPR6	Class A Orphans	sphingosine 1-phosphate	0	0	0	0	0	0	0.0213944	0	0.0145838	0	0	0	0	0	0	0	0	0	0	0	0	0	0	0	0	0	0	0	0	0	0	0	0	0	0	0	0	0	0	0	0	0	0	0	0	0	0
FZD10	Frizzled	Wnt	0	0	0	0	0	0	0	0	0	0	0	0	0	0	0	0	0	0	0	0	0	0	0	0	0	0	0	0.00253691	0	0	0.00446544	0	0	0.00837215	0	0	0	0	0.00515563	0	0	0	0	0	0	0	0
OPRD1	Peptide Binging Receptor	β-endorphin {Sp: Human}, β-endorphin {Sp: Rat}, β-endorphin {Sp: Mouse}, dynorphin A {Sp: Human, Mouse, Rat}, dynorphin A-(1-13) {Sp: Human, Mouse, Rat}, dynorphin A-(1-8) {Sp: Human, Mouse, Rat}, dynorphin B {Sp: Human, Mouse, Rat}, endomorphin-1 {Sp: Human}, [Leu]enkephalin {Sp: Human, Mouse, Rat}, [Met]enkephalin {Sp: Human, Mouse, Rat}	0	0	0.00795613	0	0	0	0	0	0	0.00887408	0.00888842	0.00233527	0	0	0.0101783	0	0	0.0263468	0.00781264	0	0	0	0	0	0	0	0	0	0	0	0.00440791	0	0	0	0	0	0	0	0	0	0	0	0.0228862	0	0	0	0
OPRM1	Peptide Binging Receptor	β-endorphin {Sp: Human}, β-endorphin {Sp: Rat}, β-endorphin {Sp: Mouse}, dynorphin A {Sp: Human, Mouse, Rat}, dynorphin A-(1-13) {Sp: Human, Mouse, Rat}, dynorphin A-(1-8) {Sp: Human, Mouse, Rat}, dynorphin B {Sp: Human, Mouse, Rat}, endomorphin-1 {Sp: Human}, [Leu]enkephalin {Sp: Human, Mouse, Rat}, [Met]enkephalin {Sp: Human, Mouse, Rat}	0	0	0.000173113	0	0	0.00121136	0	0	0.00394758	0	0.0021192	0	0.00306967	0	0	0	0	5.77066e-05	0.000115411	0	0	0.000187538	0.000504855	2.88536e-05	0.00633393	0	0	0	0	0.00161491	0.00263772	0	7.21329e-05	0.00393319	0	0	0	0	0.00450858	0	0	0	0	0.00121136	0	0	0
TAAR1	Amine Receptor	β-phenylethylamine, dopamine, octopamine, tyramine	0	0	0	0	0	0	0.0422241	0	0	0	0.0154976	0.0343707	0.0158543	0.0463933	0	0	0	0.0230424	0.0155118	0.0264601	0	0.0317057	0	0.0252415	0.0829342	0	0.016696	0	0	0.0285974	0.0144124	0.00936151	0	0.0346383	0.0238799	0.0253974	0	0	0	0	0	0	0	0.0179504	0	0	0
[truncated: 106 more columns]
