# Supplementary material for: Transcriptome analysis of G protein-coupled receptors in distinct genetic subgroups of acute myeloid leukemia: identification of potential disease-specific targets
Source: Blood Cancer J. 2016 Jun 3;6(6):e431–. doi: 10.1038/bcj.2016.36 (PMC5141352; doi:10.1038/bcj.2016.36)
Supplement: Supplementary Table 6 [file bcj201636x6.xlsx]

## Sheet: Feuil6
Supplementary table 6
Sample id			ED06	ED07	ED16	ED20	ED23	ED25	ED26	ED32	ED35	ED37	ED38	ED39
Gene	GPCR subclass	Ligand													Average level of expression	Median level of expression	Coefficient of variation
GPR56	Adhesion Receptor		5.95638	5.71019	5.05697	5.76714	5.77778	5.52669	5.33447	5.6588	5.34629	5.77385	5.79321	5.58809	5.60749	5.68449	4.51247
CXCR4	Chemokine Receptor	SDF-1α {Sp: Human}, SDF-1β {Sp: Human}	5.41852	4.57631	5.63239	6.1218	5.67664	4.78642	5.18632	6.46127	6.08629	5.68042	6.08946	6.41793	5.67781	5.67853	10.639
S1PR4	Lysophospholipids Receptor	sphingosine 1-phosphate, sphingosylphosphorylcholine	5.28089	4.72101	4.46399	4.8234	4.65912	5.07449	4.75065	4.50515	4.54085	5.24216	4.75729	5.07619	4.8246	4.75397	5.82582
HTR1F	Amine Receptor	5-HT	4.06101	4.48149	4.92849	4.52693	4.79124	4.59586	4.88581	4.69414	4.65662	4.07763	4.51335	4.50123	4.55948	4.5614	5.98296
F2R	Protease-activated	thrombin {Sp: Human}, thrombin {Sp: Mouse}, thrombin {Sp: Rat}	4.31569	4.16046	4.45022	4.16963	3.77605	4.05071	4.18293	3.95432	3.91604	3.8928	4.33017	4.01448	4.10113	4.10559	4.93292
TAPT1	Other 7TM proteins		3.58018	3.77882	5.36168	4.05693	4.13548	4.29726	4.40845	3.97527	4.17811	3.68559	4.17667	4.02042	4.1379	4.0962	11.0284
PTGER4	Eicosanoids Receptor	PGD₂, PGE₂, PGF₂α, PGI₂	3.43315	4.28767	3.34276	4.28844	3.75819	3.91787	4.48975	4.37616	3.47628	4.39774	3.78695	4.14526	3.97502	4.03157	10.3372
CD97	Adhesion Receptor		4.2157	3.88798	3.18038	3.83891	4.38869	3.80317	4.31709	3.93315	4.14058	3.75805	4.12936	4.03204	3.96876	3.9826	8.0972
GABBR1	Class C	GABA	4.33829	3.31466	3.75357	4.19503	3.5054	4.08907	3.82335	4.24546	3.46918	3.95661	3.7868	3.98881	3.87219	3.88998	8.38679
TPRA1	Other 7TM proteins		4.32784	4.03274	2.75573	3.96273	3.69213	4.04259	3.34622	3.54468	3.78404	4.01968	3.72756	4.11418	3.77918	3.87338	11.1085
LPAR2	Lysophospholipids Receptor	LPA	3.38971	3.70215	3.77859	3.773	3.95712	3.90039	3.86239	3.67604	3.62659	3.77524	3.85618	3.74672	3.75368	3.77412	3.96812
SMO	Frizzled	constitutive	3.71513	3.9797	3.33948	3.77617	3.68433	3.86212	3.60472	3.83706	3.59738	3.53578	3.68774	3.6422	3.68848	3.68603	4.53676
P2RY11	Purin receptor cluster Receptor	ATP, UTP	3.6669	3.82869	3.88865	3.50897	3.82226	3.73	3.74653	3.59934	3.60915	3.29891	3.6118	3.50854	3.65165	3.63935	4.54794
LPHN1	Adhesion Receptor		4.0445	3.42547	3.34275	3.81081	3.57864	3.85356	3.87526	3.66095	3.49395	3.48406	3.64973	3.41108	3.6359	3.61419	6.03872
GPR107	Other 7TM proteins	neuronostatin {Sp: Human, Pig}	3.74733	3.5928	4.24288	3.58691	3.62132	3.52861	3.66985	3.57035	3.60656	3.61196	3.618	3.5447	3.66177	3.60926	5.23564
GPR126	Adhesion Receptor		3.51422	3.53228	3.83845	3.47453	4.13673	3.09935	3.55711	4.23963	3.36094	0.858379	3.80514	3.84149	3.43819	3.54469	25.4074
GPR125	Adhesion Receptor		3.45551	3.53561	3.12113	3.4667	3.396	3.43282	3.35097	3.2352	3.54137	3.44691	3.34367	3.61463	3.41171	3.43986	3.99284
PTGER2	Eicosanoids Receptor	PGD₂, PGE₂, PGF₂α, PGI₂	2.72999	2.94125	2.61434	3.44785	3.1627	3.72601	3.48407	3.05153	3.2527	3.46543	3.48462	3.37342	3.22783	3.31306	10.4358
OPN3	Class A Orphans		3.5758	3.43226	2.20178	3.2916	3.11822	3.48614	3.10042	3.06885	3.18299	3.33098	3.35602	3.15799	3.19192	3.2373	11.0096
GPR162	Class A Orphans		3.92579	3.07838	1.93655	3.5005	3.17757	3.49216	3.0466	3.49112	2.82697	3.14101	3.48589	3.09206	3.18288	3.15929	15.4348
LTB4R2	Eicosanoids Receptor	12-hydroxyheptadecatrienoic acid, 12R-HETE, 12S-HETE, 12S-HPETE, 15S-HETE, 20-hydroxy-LTB₄, LTB₄	2.63404	2.70527	2.84202	3.20188	3.04677	3.77274	3.29113	3.07317	3.1435	3.71813	2.99067	3.25724	3.13971	3.10834	11.1341
F2RL1	Protease-activated	serine proteases	4.10471	2.97091	3.04041	3.30708	3.33629	3.57858	2.77481	3.07952	2.73079	3.32538	3.10609	3.02964	3.19868	3.0928	11.693
LTB4R	Eicosanoids Receptor	12R-HETE, 20-hydroxy-LTB₄, LTB₄	2.93984	2.9259	2.99763	3.20386	3.19998	3.11578	3.03912	3.001	3.05305	2.97521	2.92685	2.8431	3.01844	2.99931	3.66907
GPR75	Class A Orphans	CCL5 {Sp: Human}	2.4275	2.63466	3.98969	2.44734	2.69859	3.12998	3.3887	2.84825	3.31943	3.47665	2.48125	3.20501	3.00392	2.98912	16.3954
EMR2	Adhesion Receptor		3.48288	3.31639	2.31841	3.12628	2.84588	3.16084	3.03872	2.74714	2.93882	2.24948	3.11858	2.83612	2.93163	2.98877	12.5149
GPR137	Other 7TM proteins		3.1625	2.84303	2.71997	3.00921	2.74704	3.12903	3.13251	2.95485	2.84049	3.25684	2.91794	3.06746	2.98174	2.98203	5.79544
OR2W3	Olfactory Receptor		3.29367	3.04217	2.39827	3.40307	3.01415	2.84081	2.6131	2.72627	2.98181	2.42859	3.04042	2.84965	2.886	2.91573	10.7453
GPR124	Adhesion Receptor		2.17985	2.53215	1.91901	3.02114	2.89073	2.90029	2.88659	2.89304	2.51645	2.88543	2.89087	2.50546	2.66842	2.88601	12.8373
P2RY1	Purin receptor cluster Receptor	ADP, ATP	2.38566	2.95122	3.03202	2.96636	2.82457	2.76339	2.76379	2.78642	3.24206	2.45366	3.11481	2.79174	2.83964	2.80816	8.72466
GPR174	Purin receptor cluster Receptor	lysophosphatidylserine	2.17817	2.73858	2.66263	2.82145	2.54566	1.98046	2.89979	2.45534	3.01718	2.21031	2.61955	1.91896	2.50401	2.5826	14.385
GPR173	Class A Orphans		2.25316	2.43197	2.17408	2.91801	2.91787	2.81272	2.59512	2.77236	2.40966	2.50005	2.63359	2.54897	2.58063	2.57205	9.43805
CYSLTR1	Eicosanoids Receptor	LTC₄, LTD₄, LTE₄	3.46974	3.19459	1.57083	2.93228	2.37085	2.23746	2.53491	2.79271	2.56313	2.23278	2.70857	2.23865	2.57054	2.54902	19.5326
GPR141	Class A Orphans		2.60128	2.6155	1.80723	2.56045	2.91524	2.43602	2.28301	2.14503	2.45008	2.13754	2.54223	2.80527	2.44157	2.49615	12.6218
CALCRL	Class B Receptor (peptide)	adrenomedullin, CGRP	2.68152	2.44906	3.02275	2.25999	2.75143	2.65703	2.30957	2.49256	2.33674	2.1589	2.62094	2.10563	2.48718	2.47081	10.855
FZD6	Frizzled	Wnt-3a {Sp: Human}, Wnt-4 {Sp: Human}, Wnt-5a {Sp: Human}	2.878	2.62274	3.20209	2.47468	2.76963	2.27732	2.10505	2.32039	2.15223	2.3254	2.75092	2.37235	2.5209	2.42351	13.0336
GPR44	Eicosanoids Receptor	PGD₂, PGE₂, PGF₂α, PGI₂, PGJ₂	2.35045	3.02381	1.99241	2.40569	2.37271	2.88464	2.32385	2.41377	2.57084	2.71981	2.28336	2.88201	2.51861	2.40973	12.0188
GPR97	Adhesion Receptor		1.98711	1.29502	2.66931	2.12347	2.10648	2.35653	2.49126	2.33555	2.29039	2.3796	1.67351	2.45165	2.17999	2.31297	17.5112
GNRHR2	Peptide Binging Receptor	GnRH I {Sp: Human, Mouse, Rat}, GnRH II {Sp: Human}	2.95394	2.67205	2.04261	2.45434	2.1764	2.27413	2.28135	2.28594	2.3475	2.31179	2.32045	2.26237	2.36524	2.29886	10.0841
LPAR6	Lysophospholipids Receptor	LPA	1.74676	2.1433	2.31175	3.11848	2.55364	2.21999	2.25014	2.86573	2.22525	2.50041	1.89674	1.84056	2.30606	2.2377	17.6046
CHRM3	Amine Receptor	acetylcholine	2.98888	2.19653	2.52366	2.13648	1.67381	2.24873	2.39284	2.54553	1.84655	2.39269	2.12001	1.98083	2.25388	2.22263	15.5352
XPR1	Other 7TM proteins		2.3936	2.38408	2.46172	2.06305	1.88219	1.96841	2.13371	2.13221	2.11589	2.00154	2.07254	2.10119	2.14251	2.10854	8.38549
OPRL1	Peptide Binging Receptor	nociceptin/orphanin FQ {Sp: Human, Mouse, Rat}	2.30056	1.77604	1.39228	2.22161	1.86427	2.05976	1.97067	2.02273	1.76004	2.47184	2.08491	2.40411	2.0274	2.04125	15.0493
CXCR7	Chemokine Receptor	CXCL11 {Sp: Human}, SDF-1α {Sp: Human}	2.46347	2.03011	1.59714	2.04879	2.39275	1.9381	1.36398	2.42416	1.51407	1.69267	1.8582	2.17294	1.95803	1.98411	18.7481
GPR3	Class A Orphans	sphingosine 1-phosphate	1.69245	1.48482	2.14991	1.86735	1.88257	2.40023	2.20027	1.6556	1.65212	2.20239	1.45161	2.2176	1.90474	1.87496	16.8563
TAS2R14	Taste 2 Receptor		1.17005	1.62447	1.61353	2.08786	2.14	1.90425	1.83824	1.85637	2.02345	1.83047	1.46721	2.04376	1.79997	1.8473	15.8685
GPR137B	Other 7TM proteins		1.81203	1.61733	1.56378	1.92323	2.04955	1.74704	2.15174	1.91458	1.55823	1.61185	1.52508	1.96621	1.78672	1.77954	11.9489
ADORA2A	Adenosine receptors	adenosine	1.3524	1.75081	1.95196	1.60682	1.7022	1.89576	2.61958	1.73723	1.78714	1.8295	1.79867	1.53856	1.79755	1.76897	16.9974
GPR146	Class A Orphans		2.91703	1.64932	1.98682	1.88054	1.70772	1.83531	1.65962	1.84688	1.4467	1.81692	1.55981	1.46023	1.81391	1.76232	21.283
RXFP4	Peptide Binging Receptor	H3 relaxin {Sp: Human}, H3 relaxin (B chain) {Sp: Human}, INSL5 {Sp: Human}	1.36238	1.57121	2.18598	1.50393	1.93084	2.26374	2.27959	1.34399	1.53389	2.76622	1.38574	2.23797	1.86379	1.75102	25.4227
GPR132	Purin receptor cluster Receptor	(lyso)phospholipid mediators, protons	1.74632	1.57854	1.74208	1.56855	1.44544	1.63108	2.57695	1.67623	1.9207	1.48408	1.90794	1.58633	1.73869	1.65365	17.4161
EMR1	Adhesion Receptor		1.62	1.61526	1.78483	2.83614	1.77873	1.67015	1.91604	1.52221	1.94982	1.40038	1.35975	1.54967	1.75025	1.64508	22.1766
GPR135	Class A Orphans		1.60488	1.37246	1.34026	1.62191	1.49589	2.15302	1.86403	1.71521	1.40751	1.91494	1.40516	2.0277	1.66025	1.6134	16.5747
GPR114	Adhesion Receptor		2.85525	1.72192	1.33471	2.06208	1.29702	1.53399	2.36981	1.80549	1.65361	1.15404	1.5438	1.35889	1.72422	1.5987	28.6448
GPR35	Purin receptor cluster Receptor	2-oleoyl-LPA, kynurenic acid	1.58262	1.65718	1.55729	1.54056	1.62492	1.61861	1.35697	1.68989	1.2871	1.25058	1.35298	1.78176	1.52504	1.56996	11.2479
OXER1	Eicosanoids Receptor	5-oxo-15-HETE, 5-oxo-C20:3, 5-oxo-ETE, 5-oxo-ODE, 5S-HETE, 5S-HPETE	1.73468	1.45183	1.56138	1.69919	1.58956	1.10687	1.63492	1.66566	1.54928	1.28733	1.42549	1.52298	1.5191	1.55533	11.8826
MC1R	Peptide Binging Receptor	ACTH {Sp: Mouse, Rat}, ACTH {Sp: Human}, α-MSH {Sp: Human, Mouse, Rat}, β-MSH {Sp: Human}, β-MSH {Sp: Mouse}, β-MSH {Sp: Rat}, γ-MSH {Sp: Human, Mouse, Rat}	1.50807	1.4519	1.55436	1.6516	1.51157	1.6257	1.67583	1.6748	1.83047	1.4499	1.39825	1.51633	1.57073	1.53535	7.86832
FZD1	Frizzled	Wnt-1 {Sp: Human}, Wnt-2 {Sp: Human}, Wnt-3a {Sp: Human}, Wnt-5a {Sp: Human}, Wnt-7b {Sp: Human}	1.98497	2.04769	0.0910837	1.85974	1.69402	0.0878294	1.43533	1.17274	1.31517	1.47079	1.97319	1.38795	1.37671	1.45306	48.3898
S1PR1	Lysophospholipids Receptor	sphingosine 1-phosphate, sphingosylphosphorylcholine	2.95022	1.30845	1.63242	1.5719	1.5203	0.749071	0.747121	1.59363	1.38531	0.726857	1.66084	0.428357	1.35621	1.4528	48.9079
CYSLTR2	Eicosanoids Receptor	LTC₄, LTD₄, LTE₄	1.30404	1.70059	1.86774	1.57106	1.61708	1.51089	0.916247	1.60255	1.38961	1.24063	1.12153	1.21152	1.42112	1.45025	19.1571
CELSR3	Adhesion Receptor		1.17065	0.932364	1.44647	1.49354	1.55776	1.14044	1.13896	1.5551	1.67637	1.4533	1.19583	1.94397	1.39206	1.44988	20.3494
TAS2R5	Taste 2 Receptor		1.39835	1.29212	0.951998	1.64682	1.66366	1.30415	2.00751	1.2297	1.38994	1.49854	1.24438	1.64171	1.43907	1.39415	19.0209
LGR4	Class A Orphans	R-spondins	1.34594	1.81854	0.801291	1.405	1.24912	1.36975	1.28946	1.1872	1.2511	1.63502	1.564	1.73285	1.38744	1.35785	19.8097
AVPR2	Peptide Binging Receptor	oxytocin {Sp: Human, Mouse, Rat}, vasopressin {Sp: Human, Mouse, Rat}	1.31341	1.07706	1.80369	1.60521	1.32097	0.900676	1.30583	1.37218	1.51549	1.32816	1.51666	1.52127	1.38172	1.35017	17.2498
LPAR5	Lysophospholipids Receptor	LPA	1.77595	1.30228	1.3882	1.20834	1.27089	1.13249	1.01145	1.35271	1.55167	1.31746	1.50264	1.23862	1.33772	1.30987	15.1039
LGR6	Class A Orphans	R-spondins	0.968282	1.22185	1.43464	0.8925	1.02629	1.29795	1.40646	0.719166	1.53719	1.42152	1.42666	0.956086	1.19238	1.2599	22.4796
VN1R1	Pheromone receptor		1.20965	1.74098	1.13656	0.690203	1.40263	1.27415	0.745668	1.18037	1.33719	1.13463	1.20155	1.23855	1.19101	1.2056	23.1141
OR2L13	Olfactory Receptor		1.35092	1.37588	0.683355	1.30316	0.37529	1.08889	1.37819	1.47707	0.58297	0.398701	1.30108	1.0607	1.03135	1.19498	39.6924
ADRA2A	Amine Receptor	(-)-adrenaline, (-)-noradrenaline	1.9606	1.1305	0.638871	1.13681	0.653849	1.02076	0.726788	1.15194	0.573588	1.31069	1.2425	1.33895	1.07382	1.13366	36.5402
VIPR1	Class B Receptor (peptide)	GHRH {Sp: Human}, GHRH {Sp: Mouse}, GHRH {Sp: Rat}, PACAP-27 {Sp: Human, Mouse, Rat}, PACAP-38 {Sp: Human, Mouse, Rat}, PHI {Sp: Mouse, Rat}, PHV {Sp: Rat}, secretin {Sp: Rat}, secretin {Sp: Human}, secretin {Sp: Mouse}, VIP {Sp: Human, Mouse, Rat}	1.12054	1.13811	0.850647	1.28158	0.708355	1.26442	1.43047	0.993522	0.811463	1.3539	0.982269	1.22065	1.09633	1.12933	20.8356
GPR161	Purin receptor cluster Receptor		2.19202	0.945338	0.839363	1.06531	1.29932	1.2624	0.979074	1.53184	0.68189	0.921909	1.05664	1.54696	1.19351	1.06097	34.4171
GPRC5C	Class C		1.03212	1.01483	0.987415	1.12322	1.16249	1.16772	1.0742	1.28702	1.08957	0.954732	0.928958	1.02499	1.07061	1.05316	9.54763
FZD7	Frizzled	Wnt	1.25752	1.14755	0.130681	1.18659	0.847644	0.917745	0.656917	0.898642	0.835463	1.43833	1.32508	1.17459	0.984729	1.03265	36.0878
TBXA2R	Eicosanoids Receptor	PGD₂, PGE₂, PGF₂α, PGI₂, thromboxane A₂	0.954494	1.1642	0.575119	0.955841	1.11761	1.4161	0.812022	1.19018	0.844482	1.06706	1.66742	0.923035	1.0573	1.01145	27.2132
ADORA2B	Adenosine receptors	adenosine	2.49359	1.25471	0.429064	1.02115	0.527851	0.745521	0.903517	0.921764	1.2524	0.983911	1.71995	1.47207	1.14379	1.00253	49.1911
GPR183	Other lipid Receptor	7α,25-dihydroxycholesterol, Oxysterols	1.1412	0.891754	0.824988	1.26746	0.841232	0.857495	2.06368	1.49378	1.2312	0.583115	1.05153	0.911715	1.09659	0.98162	35.641
GPR68	Purin receptor cluster Receptor	Protons	1.00904	0.642766	1.13919	0.949012	0.845101	1.85749	1.6437	0.696706	0.868205	2.43404	0.888001	1.88627	1.23829	0.979025	46.2358
GPR160	Class A Orphans		1.00584	1.1777	0.666947	1.06853	1.17542	1.16407	0.879737	0.474919	0.87556	1.39958	0.921855	0.868481	0.97322	0.963847	25.6419
S1PR2	Lysophospholipids Receptor	sphingosine 1-phosphate, sphingosylphosphorylcholine	0.913516	1.19405	0.907921	1.12184	1.2013	1.00337	0.902436	1.05581	0.821457	0.793388	0.983845	0.80149	0.975036	0.948681	14.7779
PTAFR	Lysophospholipids Receptor	mc-PAF, PAF	1.3625	1.4527	0.19672	1.26497	1.04715	0.88168	2.7965	0.554402	0.824768	0.932447	0.900907	0.953176	1.09733	0.942811	57.8166
EMR4P	Adhesion Receptor		0.367214	1.32285	1.30891	0.661622	0.361903	1.53729	0.787775	1.3578	1.02022	0.442046	1.82095	0.746717	0.977942	0.903998	49.9758
GPR27	Class A Orphans		2.4695	0.864192	0.164271	0.258688	2.04472	2.8031	0.929382	0.346339	2.04734	2.75767	0.67466	0.743627	1.34196	0.896787	75.0426
PTGIR	Eicosanoids Receptor	PGD₂, PGE₂, PGF₂α, PGI₂	2.01815	0.871205	0.161901	1.14465	0.705429	0.825427	1.22228	1.042	0.645499	0.914036	1.17558	0.877917	0.967007	0.895977	45.2989
CCR10	Chemokine Receptor	CCL27 {Sp: Human}, CCL27 {Sp: Mouse}, CCL28 {Sp: Human}, CCL28 {Sp: Mouse}	0.421468	0.794512	0.818638	0.843485	0.896132	1.278	1.10104	1.31213	0.870629	1.04817	0.863114	1.30113	0.962371	0.883381	26.9785
TAS2R31	Taste 2 Receptor		0.579035	0.883785	0.524555	1.01017	1.15099	1.03181	0.874545	1.07787	0.840926	0.969933	0.872718	0.847893	0.888686	0.879165	20.8962
HRH2	Amine Receptor	histamine	0.593497	0.518344	0.155995	0.654646	1.1223	1.05847	0.844554	0.868789	1.09096	0.897891	0.994717	0.847235	0.80395	0.858012	34.9699
TAS2R4	Taste 2 Receptor		1.10681	0.813894	0.267404	0.984429	0.987656	0.58164	0.849095	0.823562	0.830458	0.738301	0.657064	0.843703	0.790335	0.82701	27.6109
GPR113	Adhesion Receptor		0.817279	0.781578	0.659422	0.866101	0.794229	0.871513	0.799784	0.967523	0.721233	0.80216	0.810089	0.696323	0.798936	0.800972	10.3371
GPR21	Class A Orphans		1.34905	0.921116	0.440697	1.16448	0.957692	0.765535	0.705137	0.752089	0.573152	0.812794	0.71337	0.868592	0.835309	0.789164	29.4196
BAI1	Adhesion Receptor	phosphatidylserine	0.615831	0.648079	0.786998	0.670994	0.931101	0.507272	0.869137	0.712235	0.732165	0.811627	0.821073	0.835989	0.745208	0.759581	16.1648
TAS2R19	Taste 2 Receptor		0.549245	0.920087	0.667211	0.958531	0.67946	0.661385	0.833424	0.803806	0.735583	0.766655	0.614012	0.84673	0.753011	0.751119	16.5325
FZD5	Frizzled	Wnt	1.12751	0.933678	0.705518	0.700093	0.626691	0.705589	0.692061	0.697249	0.795975	0.863407	0.701877	0.851015	0.783389	0.705553	17.9768
TAS2R20	Taste 2 Receptor		0.699898	0.598613	0.42504	1.00438	0.957253	0.780638	0.766621	0.710508	0.659842	0.429846	0.545534	0.769797	0.695664	0.705203	25.9637
OR2T8	Olfactory Receptor		0.698432	0.55341	0.757544	0.870021	0.690113	0.739511	0.257614	0.689773	0.727467	0.736328	0.51	0.467593	0.641484	0.694272	25.8416
OR2L2	Olfactory Receptor		0.298998	1.03144	0.587067	1.21451	0.434519	0.864105	0.733103	1.19994	0.412543	0.304511	0.63184	0.799808	0.709366	0.682471	45.5645
TAS1R3	Class C		0.482714	0.576183	0.773954	0.74348	0.732113	0.831642	0.60721	0.684235	0.491535	0.644779	0.609812	0.834954	0.667718	0.664507	17.9189
CNR2	Lysophospholipids Receptor	2-arachidonoylglycerol, anandamide	1.03242	1.14655	0.588075	0.823815	0.443522	0.53041	0.585453	0.456669	0.572007	0.750075	0.723768	0.907444	0.713351	0.655922	31.7702
OR2L3	Olfactory Receptor		0.415661	0.867509	0.203539	0.979323	0.547243	0.655315	0.897635	0.984159	0.359026	0.177535	0.802301	0.648042	0.628107	0.651679	46.0158
CHRM4	Amine Receptor	acetylcholine	0.382689	0.556905	0.868576	0.557954	0.572618	0.778595	0.918058	0.604755	0.659961	0.94697	0.634547	0.772519	0.687846	0.647254	24.7634
GALR2	Peptide Binging Receptor	galanin {Sp: Human}, galanin {Sp: Mouse, Rat}, galanin-like peptide {Sp: Human}, galanin-like peptide {Sp: Mouse}, galanin-like peptide {Sp: Rat}	0.491709	0.353323	0.77703	0.722195	0.640621	0.985945	0.858697	0.494221	0.50783	0.65093	0.346452	0.605693	0.619554	0.623157	31.4784
CCR9	Chemokine Receptor	CCL25 {Sp: Human}, CCL25 {Sp: Mouse}	0.350622	0.394328	0.638157	0.505678	0.671493	0.797826	0.643635	0.575825	0.874954	0.797976	0.591938	0.605286	0.620643	0.621721	25.3063
GPR150	Class A Orphans		0.456712	0.311619	0.244217	0.602989	0.675129	0.979938	0.832282	0.694461	0.628475	1.012	0.459872	0.509098	0.617232	0.615732	39.0195
GPR157	Other 7TM proteins		1.08332	0.580946	0.335826	0.638565	0.645886	0.691606	0.952281	0.441016	0.346316	0.514592	0.587279	0.727398	0.628752	0.612922	35.344
GPR77	Peptide Binging Receptor		0.433996	0.668037	0.278413	0.554815	0.701097	0.695762	0.330409	0.369025	1.2199	0.548644	0.778158	0.702844	0.606758	0.611426	41.9228
CCRL2	Chemokine Receptor	CCL19 {Sp: Human}, CCL19 {Sp: Mouse}	1.51487	0.711081	0.331717	0.724388	0.578079	0.500506	0.969226	0.642526	0.494344	0.329927	0.713845	0.536789	0.670609	0.610302	47.7206
P2RY13	Purin receptor cluster Receptor	ADP, ATP	0.347382	0.719613	0.215144	0.802772	0.890166	0.444222	0.879588	0.512854	0.889878	0.125268	0.699081	0.055029	0.548416	0.605967	56.2251
TACR2	Peptide Binging Receptor	neurokinin A {Sp: Human, Mouse, Rat}, neurokinin B {Sp: Human, Mouse, Rat, Pig}, substance P {Sp: Human, Mouse, Rat}	0.304756	0.461445	0.672108	0.485386	0.594797	1.04609	0.803211	0.601354	0.484087	1.10859	0.587557	1.03135	0.681728	0.598076	38.1278
GPBAR1	Other lipid Receptor	chenodeoxycholic acid, cholic acid, deoxycholic acid, lithocholic acid	0.505525	0.314232	0.977954	0.483973	0.519391	0.671257	0.723995	0.521543	0.604479	1.16434	0.493801	1.03048	0.667582	0.563011	38.8599
OR2T33	Olfactory Receptor		0.396916	0.343283	0.504112	0.385961	0.607304	0.646946	0.651876	0.470084	0.283436	0.51922	0.570589	0.695379	0.506259	0.511666	26.3152
TAS2R3	Taste 2 Receptor		0.784646	0.392164	0.153468	0.486653	0.533902	0.32725	0.822975	0.630899	0.331098	0.345112	0.537127	0.548634	0.491161	0.510277	39.8158
P2RY2	Purin receptor cluster Receptor	ATP, UTP	0.934924	0.597612	0.147776	0.502891	0.493135	0.33018	0.393482	0.383685	0.574935	0.449334	0.508388	0.63371	0.495838	0.498013	38.5759
FZD3	Frizzled		0.738171	0.834363	0.4208	0.476879	0.405633	0.613136	0.473257	0.364606	0.546235	0.455292	0.517245	0.519099	0.530393	0.497062	26.0379
GPR63	Class A Orphans	dihydrosp_hingosine_-1-phosph_ate, dioleoylphosphatidic acid, sphingosine 1-phosphate	0.730201	0.437515	0.133695	0.516459	0.551157	0.598279	0.387098	0.816256	0.272429	0.365155	0.450148	0.930177	0.515714	0.483303	44.1761
OR52N4	Olfactory Receptor		0.61307	0.154324	0.292782	0.542971	1.0398	0.628503	0.483024	0.912014	0.244936	0.388895	0.483251	0.409581	0.516096	0.483137	50.1797
OR2A7	Olfactory Receptor		0.858291	0.376513	0.336798	0.482941	0.617101	0.377735	0.647867	0.644964	0.464898	0.422911	0.542704	0.265857	0.503215	0.47392	33.1329
GPR110	Adhesion Receptor		0.297638	0.406014	0.172334	0.696421	1.04222	0.239838	0.522759	0.114833	0.144164	0.651362	0.892181	0.560832	0.478383	0.464386	63.2698
TAS2R10	Taste 2 Receptor		0.439676	0.339616	0.275102	0.623333	0.263611	0.382822	0.480472	0.469073	0.561126	0.38755	0.787249	0.453417	0.455254	0.446547	32.6569
GRM2	Class C	L-glutamic acid	0.435458	0.16552	0.531429	0.222421	0.271533	0.944604	0.493996	0.431409	0.400822	1.09089	0.292428	0.89047	0.514248	0.433433	58.6547
CELSR2	Adhesion Receptor		0.333985	0.400833	0.33018	0.381959	0.484076	0.23864	0.433013	0.391922	0.572443	0.434337	0.534241	0.633375	0.43075	0.416923	25.8015
TAS2R43	Taste 2 Receptor		0.383088	0.418438	0.31055	0.0885623	0.429953	0.437878	0.118639	0.427413	0.298142	0.282108	0.513167	0.513137	0.351756	0.400763	39.2631
C5AR1	Peptide Binging Receptor	C3a {Sp: Human}, C3a {Sp: Mouse}, C3a {Sp: Rat}, C5a {Sp: Human}, C5a {Sp: Mouse}, C5a {Sp: Rat}	0.213179	0.390734	0.164786	0.175416	0.0630887	0.835665	0.434722	0.379976	0.68498	0.258254	1.14348	0.511691	0.437997	0.385355	72.0305
CELSR1	Adhesion Receptor		0.362835	0.378556	0.280909	0.57191	0.259037	0.453122	0.399302	0.194768	0.211448	0.365099	0.413291	0.215915	0.342183	0.363967	33.0997
AVPR1B	Peptide Binging Receptor	oxytocin {Sp: Human, Mouse, Rat}, vasopressin {Sp: Human, Mouse, Rat}	0.75786	0.673755	0.0831793	0.193936	0.276747	0.427982	0.319872	0.309048	0.398963	0.181382	0.545613	0.409548	0.38149	0.359418	52.5145
CCRL1	Chemokine Receptor		0.195121	0.364382	0.158259	0.338932	0.280849	0.386767	0.515924	0.483003	0.42708	0.327112	0.706367	0.350701	0.377875	0.357541	38.8097
OR10AD1	Olfactory Receptor		0.332759	0.0983117	0.12985	0.437888	0.432115	0.632817	0.295476	0.347405	0.212084	0.414211	0.306216	0.355355	0.332874	0.340082	43.5447
TAS2R46	Taste 2 Receptor		0.162223	0.380486	0.356831	0.169989	0.324292	0.340904	0.319826	0.307102	0.388796	0.292464	0.600631	0.35487	0.333201	0.332598	33.4203
OR2AK2	Olfactory Receptor		0.228492	0.415672	0.281989	0.382612	0.196204	0.410222	0.309281	0.881195	0.205743	0.221456	0.586241	0.354903	0.372834	0.332092	52.5831
P2RY4	Purin receptor cluster Receptor	ATP, UTP	0.297954	0.481485	0.217851	0.468427	0.509199	0.383751	0.250707	0.283341	0.243243	0.195738	0.521031	0.363137	0.351322	0.330546	33.9912
PTGER3	Eicosanoids Receptor	PGD₂, PGE₂, PGF₂α, PGI₂	0.201383	0.353233	0.234881	0.302231	0.307767	0.186323	0.259423	0.473195	0.352623	0.495501	0.720996	0.583423	0.372582	0.330195	44.0851
HTR2B	Amine Receptor	5-HT	0.259459	0.381228	0.402766	0.319109	0.538916	0.3319	0.54579	0.251628	0.519069	0.178989	0.29079	0.211112	0.352563	0.325505	36.0286
HCRTR1	Peptide Binging Receptor	orexin-A {Sp: Human, Mouse, Rat}, orexin-B {Sp: Human}, orexin-B {Sp: Mouse, Rat}	0.191942	0.366521	0.309293	0.497158	0.319734	0.348493	0.283661	0.266565	0.225991	0.496258	0.314465	0.267032	0.323926	0.311879	29.0802
OR3A2	Olfactory Receptor		0.355129	0.404587	0.150339	0.271127	0.300534	0	0.113354	0.491443	0.162687	0.294735	0.935362	0.481361	0.330055	0.297635	73.2707
CXCR6	Chemokine Receptor	CXCL16 {Sp: Human}, CXCL16 {Sp: Mouse}, CXCL16 {Sp: Rat}	0.166587	0.443012	0.36307	0.261398	0.37539	0.0633925	0.281384	0.293335	0.566396	0.222495	0.315543	0.295782	0.303982	0.294558	42.41
LGR5	Class A Orphans		0.116498	0.383309	0.137989	0.301307	0.53054	0.180861	0.271426	0.365581	0.277568	0.472134	0.2955	0.164979	0.291474	0.286534	44.7129
CCR4	Chemokine Receptor	CCL17 {Sp: Human}, CCL22 {Sp: Human}, CCL22 {Sp: Mouse}	0.342634	0.191234	0.677603	0.225497	0.29007	0.315369	0.27733	0.0385486	0.316238	0.234698	0.459442	0.271366	0.303336	0.2837	50.8416
DRD4	Amine Receptor	dopamine	0.318612	0.201734	0.267668	0.241023	0.535137	0.581949	0.568032	0.226829	0.290873	0.260411	0.232734	0.43501	0.346668	0.27927	41.2348
FZD8	Frizzled	Wnt	0.516177	0.122196	0.190501	0.254908	0.143824	0.341895	0.253384	0.342907	0.130628	0.29718	0.434273	0.451646	0.28996	0.276044	45.4495
GPR45	Class A Orphans		0.263239	0.477615	0.128821	0.269488	0.171489	0.339023	0.313733	0.137949	0.271426	0.302968	0.198356	0.392043	0.272179	0.270457	38.0465
GPR142	Class A Orphans		0.321316	0.437739	0.178147	0.293182	0.274554	0.260291	0.189426	0.251374	0.0529027	0.246797	0.298013	0.315879	0.259968	0.267422	35.9444
OR3A1	Olfactory Receptor		0.260652	0.260857	0.23325	0.273683	0.421113	0	0.0902437	0.462325	0.21308	0.0406119	0.613862	0.474317	0.278666	0.260754	66.8306
P2RY12	Purin receptor cluster Receptor	ADP, ATP	0.228086	0.257795	0.941392	0.177191	0.208867	0.537217	0.426941	0.147229	0.306076	0.263611	0.469355	0.243901	0.350638	0.260703	63.1812
FZD4	Frizzled	Wnt	0.305924	0.402624	0.197878	0.37569	0.215691	0.199185	0.173601	0.183086	0.293547	0.336089	0.193696	0.385442	0.271871	0.254619	32.1601
OXTR	Peptide Binging Receptor	oxytocin {Sp: Human, Mouse, Rat}, vasopressin {Sp: Human, Mouse, Rat}	0.236119	0.306985	0.271139	0.193318	0.164259	0.236486	0.286207	0.240204	0.24687	0.257023	0.295664	0.393735	0.260667	0.251946	22.393
LPAR4	Lysophospholipids Receptor	LPA	0.288654	0.237723	0.210501	0.239911	0.287567	0.41096	0.255609	0.173294	0.357991	0.254497	0.220231	0.232378	0.26411	0.247204	24.7579
ADORA3	Adenosine receptors	adenosine	0.151794	0.247915	0.24817	0.230683	0.23352	0.234281	0.223373	0.278056	0.215604	0.350475	0.165623	0.196141	0.231303	0.232101	22.2533
GPR55	Purin receptor cluster Receptor	lysophosphatidylinositol	0.76206	0.228024	0.0521237	0.327883	0.20533	0.0993895	0.315601	0.229576	0.234256	0.237392	0.231371	0.132511	0.254626	0.230473	70.215
OR2H2	Olfactory Receptor		0.350124	0.0599228	0.380729	0.201471	0.111539	0.106375	0.26732	0.335266	0.139312	0.110163	0.238603	0.520095	0.235077	0.220037	59.4976
TAS1R1	Class C		0.165224	0.149077	0.194705	0.353368	0.243157	0.138867	0.270804	0.171899	0.300721	0.354903	0.196255	0.288264	0.235604	0.219706	32.7494
HRH4	Amine Receptor	histamine	0.238591	0.34243	0.145743	0.341337	0.347768	0.331992	0.171015	0.199977	0.134576	0.183137	0.16895	0.258965	0.238707	0.219284	34.7801
GPR152	Class A Orphans		0.176029	0.237429	0.619751	0.238958	0.251337	0.178555	0.163615	0.165738	0.198494	0.199324	0.318091	0.413193	0.263376	0.218376	50.744
GPR19	Class A Orphans		0.407026	0.291108	0.192081	0.244461	0.191247	0.32008	0.0881009	0.157742	0.246955	0.225003	0.125162	0.20379	0.224396	0.214397	38.7816
GALR3	Peptide Binging Receptor	galanin {Sp: Human}, galanin {Sp: Mouse, Rat}, galanin-like peptide {Sp: Human}, galanin-like peptide {Sp: Mouse}, galanin-like peptide {Sp: Rat}	0.0484594	0.18716	0.149754	0.152352	0.207443	0.392427	0.419906	0.156332	0.217504	0.37283	0.241633	0.249312	0.232926	0.212473	47.8432
OR52N2	Olfactory Receptor		0.261061	0.195222	0.149806	0.268818	0.177382	0.0666748	0.232526	0.325755	0	0.0613476	0.218248	0.249955	0.1839	0.206735	53.1547
P2RY14	Purin receptor cluster Receptor	UDP-glucose	0.346032	0.194301	0.0832066	0.140792	0.204917	0.157199	0.202675	0.139443	0.257071	0.28668	0.236205	0.373899	0.218535	0.203796	39.5648
GPR18	Purin receptor cluster Receptor	N-arachidonoylglycine	0.197035	0.0598398	0.209017	0.289775	0.340118	0.0769011	0.491104	0.073738	0.185676	0.206643	0.0983926	0.102026	0.194189	0.191356	66.4266
F2RL3	Protease-activated	cathepsin G {Sp: Human}, cathepsin G {Sp: Mouse}, cathepsin G {Sp: Rat}, thrombin {Sp: Human}, thrombin {Sp: Mouse}, thrombin {Sp: Rat}, serine proteases	1.62659	0.0585243	0.0851255	0.180339	0.176744	0.0810805	0.0697297	0.39696	0.0810123	0.431377	0.649726	0.221716	0.338244	0.178541	131.623
GNRHR	Peptide Binging Receptor	GnRH I {Sp: Human, Mouse, Rat}, GnRH II {Sp: Human}	0.182031	0.151911	0.158544	0.35061	0.141027	0.261784	0.237955	0.16552	0.194188	0.172641	0.185499	0.140766	0.195206	0.177336	31.3468
OR1L8	Olfactory Receptor		0.243133	0.252319	0.136415	0.237392	0.164683	0.0762718	0.189869	0.192043	0.11266	0.197148	0.0109946	0.109334	0.160188	0.177276	45.8435
C3AR1	Peptide Binging Receptor	C3a {Sp: Human}, C3a {Sp: Mouse}, C3a {Sp: Rat}, C5a {Sp: Human}, C5a {Sp: Mouse}, C5a {Sp: Rat}	0.307254	0.178989	0.0675148	0.0826208	0.0429525	0.270278	1.16875	0.182413	0.027607	0.14569	0.186932	0.169617	0.235885	0.174303	129.723
GPR84	Class A Orphans	Medium-chain-length fatty acids	0.3513	0.127356	0.184141	0.109976	0.133603	0.240852	1.65777	0.0610434	0.0806713	0.204304	0.0735186	0.217293	0.286819	0.158872	153.317
OR52N1	Olfactory Receptor		0.21656	0.132682	0	0.149038	0.171181	0.231027	0.16669	0	0.211473	0.176157	0	0.123666	0.13154	0.157864	65.0714
GPR153	Class A Orphans		0.227569	0.155633	0.138434	0.186412	0.159255	0.118984	0.0757106	0.123044	0.21888	0.11438	0.215356	0.214958	0.162385	0.157444	30.7715
TAS2R50	Taste 2 Receptor		0.146564	0.0665508	0.167332	0.259761	0.135298	0.0638342	0.24936	0.35897	0.0800163	0	0.195499	0.235323	0.163209	0.156948	62.6915
CCBP2	Chemokine Receptor		0.0798389	0.210601	0.121891	0.126233	0.031127	0.222941	0.123176	0.152222	0.29145	0.160133	0.244668	0.25078	0.167922	0.156178	45.9537
CCR7	Chemokine Receptor	CCL19 {Sp: Human}, CCL19 {Sp: Mouse}, CCL21 {Sp: Human}	0.746958	0.293818	0.167897	0.245179	0.0540288	0.0589953	3.56793	0.125241	0.131655	0.180721	0.119383	0.137517	0.485777	0.152707	203.372
P2RY10	Purin receptor cluster Receptor	LPA, sphingosine 1-phosphate	0.551501	0.274447	0.128029	0.107366	0.151742	0.0623428	0.167037	0.127963	0.24007	0.0979074	0.336706	0.140687	0.198817	0.146214	68.6016
RRH	Opsin		0.211124	0.136073	0.162919	0.15641	0	0.138841	0.039742	0.0797433	0.108973	0.316493	0.0812578	0.241303	0.139407	0.137457	63.0468
GPRC5D	Class C		0.20503	0.115646	0.0646208	0.134379	0.300674	0.275782	0.0591614	0.0207404	0.18348	0.294924	0	0.134773	0.149101	0.134576	70.0719
BAI2	Adhesion Receptor		0.196884	0.0339339	0.133129	0.142492	0.168411	0.123269	0.0898778	0.198482	0.087069	0.162867	0.104726	0.0971118	0.128188	0.128199	38.1394
ADRB2	Amine Receptor	(-)-adrenaline, (-)-noradrenaline	0.151976	0.0962753	0.0494077	0.117509	0.166895	0.108036	0.949789	0.00700887	0.039742	0.140046	0.131287	0.17608	0.177838	0.124398	139.83
MLNR	Peptide Binging Receptor	motilin {Sp: Human}	0.481444	0.149962	0.05539	0.212582	0.0899998	0.456417	0.0278759	0.0739984	0.16083	0.0975434	0.0875307	0.15584	0.170784	0.123753	86.943
KISS1R	Peptide Binging Receptor	kisspeptin-10 {Sp: Mouse, Rat}, kisspeptin-10 {Sp: Human}, kisspeptin-13 {Sp: Human}, kisspeptin-14 {Sp: Human}, kisspeptin-52 {Sp: Mouse}, kisspeptin-52 {Sp: Rat}, kisspeptin-54 {Sp: Human}	0.406319	0.229489	0.0416075	0.11262	0	0.180695	0.133748	0.0039188	0.0822802	0.16561	0.0680516	0.208767	0.136092	0.123184	83.7468
OR5K2	Olfactory Receptor		0.0400929	0.135587	0.296816	0.0118677	0	0.0677075	0.203565	0.157419	0.110537	0.317582	0.0584828	0.249239	0.137408	0.123062	79.4441
TAS2R30	Taste 2 Receptor		0.10671	0.264392	0.116245	0.105088	0.0535284	0.192573	0.127475	0.0969904	0.244631	0.0299546	0.20773	0.201383	0.145558	0.12186	51.434
SSTR3	Peptide Binging Receptor	CST-14 {Sp: Mouse, Rat}, CST-17 {Sp: Human}, SRIF-14 {Sp: Human, Mouse, Rat}, SRIF-28 {Sp: Human, Mouse, Rat}	0.0864169	0.0404857	0.164658	0.0925322	0.111031	0.333802	0.246359	0.0297426	0.12828	0.48257	0.0772977	0.229428	0.16855	0.119656	79.4261
OR56B1	Olfactory Receptor		0.110965	0.119449	0.0488081	0.10482	0.164362	0.168616	0.165725	0.359589	0	0.141799	0.0511076	0.116684	0.129327	0.118067	69.0792
GPR62	Class A Orphans		0.156345	0.0709526	0.0472592	0.0458204	0.0319315	0.0891456	0.192005	0.140465	0.0931139	0.593306	0.15156	0.174841	0.148895	0.116789	100.754
GPR83	Class A Orphans		0.154363	0.0473988	0.222842	0.0730524	0.0415514	0.315358	0.206106	0.0651587	0.0596183	0.397047	0.0131263	0.477097	0.172726	0.113708	89.0005
OR13C2	Olfactory Receptor		0.11917	0.0194457	0.0349622	0.113967	0.205943	0.0672945	0.00633393	0.100399	0.110403	0.121002	0.193292	0.133143	0.102113	0.112185	60.9765
PTGER1	Eicosanoids Receptor	PGD₂, PGE₂, PGF₂α, PGI₂	0.125519	0.053167	0.0761075	0.0796341	0.121546	0.246141	0.317547	0.0167388	0.0978804	0.298564	0	0.189464	0.135192	0.109713	78.0535
FPR1	Peptide Binging Receptor	annexin I {Sp: Human}, annexin I {Sp: Mouse}, annexin I {Sp: Rat}, cathepsin G {Sp: Human}, cathepsin G {Sp: Mouse}, cathepsin G {Sp: Rat}	0.0681617	0.0478734	0	0.0423642	0.127409	0.337015	0.503735	0.0895117	0.198984	0	0.889847	0.15095	0.204654	0.10846	127.752
GPR52	Class A Orphans		0.165108	0.0892541	0.0988507	0.11286	0.297203	0.142531	0.148934	0.0831385	0.0490731	0.118027	0	0.0859549	0.115911	0.105855	62.6328
TAS1R2	Class C		0.103974	0.0266301	0.110056	0.0509265	0.0213376	0.105973	0.128703	0.176374	0.0995376	0.172078	0.0356521	0.21075	0.103499	0.104974	59.875
CX3CR1	Chemokine Receptor	CX₃CL1 {Sp: Human}, CX₃CL1 {Sp: Rat}, CX₃CL1 {Sp: Mouse}	0.126061	0.0897151	0.154505	0.0633373	0.0487802	0.254655	0.19507	0.0594522	0.114247	0.242084	0.0199011	0.0241778	0.115999	0.101981	69.6525
NMUR1	Peptide Binging Receptor	neuromedin S-33 {Sp: Human}, neuromedin S-36 {Sp: Mouse}, neuromedin S-36 {Sp: Rat}, neuromedin U-23 {Sp: Rat}, neuromedin U-23 {Sp: Mouse}, neuromedin U-25 {Sp: Human}	0.0514417	0.105464	0.0461418	0.228726	0.221815	0.0965722	0.0384643	0.0571938	0.150105	0.131919	0.155607	0.0265735	0.109169	0.101018	63.7827
GPR182	Class A Orphans		0.0252698	0.104162	0.104323	0.0543067	0	0.0411869	0.111125	0.0788557	0.122752	0.09784	0.109802	0.147606	0.0831025	0.101001	52.8232
OR2C1	Olfactory Receptor		0	0.125836	0.0580532	0.121877	0.0927352	0.253227	0	0.059106	0.150456	0.111579	0.10612	0	0.0899158	0.0994278	81.8679
NPY6R	Peptide Binging Receptor		0.106804	0.0654207	0.0223891	0.0883316	0.124778	0.104793	0.121626	0.188034	0.0912056	0.114327	0.0559175	0.0579839	0.0951341	0.0979992	44.7799
GPR65	Purin receptor cluster Receptor	Protons	0.247186	0.240168	0.0951413	0.013112	0.0526802	0.0983252	0.11426	0.133287	0.0746561	0.15492	0.0863082	0.0714332	0.115123	0.0967332	61.0604
ADRA2B	Amine Receptor	(-)-adrenaline, (-)-noradrenaline	0.153637	0.0410186	0.025043	0.056958	0.027607	0.257059	0.165365	0.112126	0.0809305	1.24303	0.0679828	0.527341	0.229841	0.0965284	151.649
HTR1B	Amine Receptor	5-HT	1.33908	0.056639	0.0290217	0.13518	0.100722	0.320912	0.104645	0	0.0906909	0.115273	0.0466587	0.0731621	0.200999	0.0957065	182.724
OR2C3	Olfactory Receptor		0.14091	0.0509683	0.0135409	0.129534	0.0382676	0.168937	0.0373541	0.160249	0.0941144	0.092221	0.156953	0.00782699	0.0909063	0.0931677	65.8227
NTSR1	Peptide Binging Receptor	large neuromedin N {Sp: Human}, large neuromedin N {Sp: Rat}, large neuromedin N {Sp: Mouse}, large neurotensin {Sp: Human}, neuromedin N {Sp: Human}, neuromedin N {Sp: Mouse, Rat}, neurotensin {Sp: Human, Mouse, Rat}	0.145951	0.153857	0.0159685	0.202136	0.0290924	0.0926134	0.61775	0.0964238	0.0774755	0.0290076	0.0931545	0.0525828	0.133834	0.0928839	121.273
SSTR2	Peptide Binging Receptor	CST-14 {Sp: Mouse, Rat}, CST-17 {Sp: Human}, SRIF-14 {Sp: Human, Mouse, Rat}, SRIF-28 {Sp: Human, Mouse, Rat}	0.135548	0.15663	0.0840915	0.0314234	0.136585	0.0742314	0.210027	0.0833019	0.0811351	0.12618	0	0.100964	0.101676	0.0925278	55.3365
SUCNR1	Purin receptor cluster Receptor	succinic acid	0.957313	0.117469	0	0.118054	0.0179647	0.0394051	0.942954	0.0753136	0.111178	0	0.0673771	0.102685	0.212476	0.0889993	163.441
GPR85	Class A Orphans		0.0550429	0.120392	0.0675424	0.0967341	0.0571106	0.112927	0.153559	0.107366	0.0731347	0.08003	0.138015	0.0797024	0.0951297	0.088382	33.428
OR51B4	Olfactory Receptor		0.0805894	0	0.109601	0.14389	0.0943847	0.0940198	0.0669916	0.0945874	0.0575265	0.0631716	0.188857	0.0712959	0.0887429	0.0873046	52.5698
CHRM5	Amine Receptor	acetylcholine	0.117123	0.126814	0.0869875	0.0875579	0.0962753	0.0870147	0.081735	0.0204275	0.0528054	0.135128	0.0858053	0.13867	0.0930287	0.0872863	36.6099
GPR61	Class A Orphans		0.026531	0.0238089	0.0404155	0.105142	0.103679	0.0232837	0.177497	0.0661374	0.102524	0.179651	0.0414252	0.173818	0.0886594	0.0843306	69.2946
OR1Q1	Olfactory Receptor		0.0403454	0.320519	0.171015	0.0725312	0.0627158	0.0667987	0.212383	0.0649932	0.110136	0	0.223781	0.0909347	0.119679	0.0817329	77.7293
GPR143	Other 7TM proteins		0.081326	0.0394192	0.0802347	0.0142839	0.0863762	0.0156546	0.133905	0.14616	0.155956	0.0820485	0.0414393	0.156617	0.0861184	0.0816873	60.7549
VN1R5	Pheromone receptor		0.0439604	0	0.122394	0.0805894	0.226422	0.322378	0	0	0.106643	0.0824437	0.0506201	0.210638	0.103841	0.0815166	98.1688
GPR144	Adhesion Receptor		0.052708	0.032256	0.0258651	0.0440863	0.121758	0.128689	0.0648829	0.180733	0.0729153	0.0886979	0.0996453	0.134326	0.0872137	0.0808066	54.1942
DARC	Chemokine Receptor		0.0847582	0.145847	0.0607807	0.0630749	0	0.141394	0.179294	0.0827298	0.141498	0.066785	0.0751903	0.0783092	0.0933051	0.0805195	53.0084
PROKR1	Peptide Binging Receptor	prokineticin-1 {Sp: Human}, prokineticin-1 {Sp: Mouse}, prokineticin-1 {Sp: Rat}, prokineticin-2 {Sp: Human}, prokineticin-2 {Sp: Mouse, Rat}, prokineticin-2β {Sp: Human}	0.0312258	0.128109	0	0.0896337	0.0745191	0.0547235	0.128834	0	0.0442542	0.398099	0.0852615	0.300499	0.111263	0.0798903	108.404
PTGDR	Eicosanoids Receptor	PGD₂, PGE₂, PGF₂α, PGI₂, PGJ₂	0.0324817	0.0451214	0.0793474	0.108759	0.0893626	0.0655999	0.118905	0.0395596	0.0362994	0.0796614	0.253953	0.100991	0.0875034	0.0795044	68.6385
GPR88	Class A Orphans		0.338658	0.0297709	0.00969114	0.0882637	0.0851935	0.0738065	0.054001	0.0588014	0.0149265	0.186513	0.140229	0.212071	0.107661	0.0795	89.9233
OR2L8	Olfactory Receptor		0	0.200781	0.0176512	0.108772	0.0478175	0.195977	0	0	0.139299	0	0.169745	0.156811	0.0864045	0.0782948	96.4324
LPHN2	Adhesion Receptor		0.0906367	0.0629368	0.0295306	0.155179	0.551462	0.149454	0.0109517	0.0331446	0.35173	0.0416215	0.20206	0.056639	0.144612	0.0767867	110.979
OR52B6	Olfactory Receptor		0.146668	0.12577	0.0622599	0.0540288	0.0591614	0	0.120777	0.121015	0	0.0868245	0.160004	0	0.0780424	0.0745422	74.2233
GPR87	Purin receptor cluster Receptor	LPA	0.0432465	0	0.0706778	0.138828	0.150391	0.0125258	0.0547513	0.160765	0.0767233	0.184572	0.0730387	0	0.0804599	0.0718583	79.8093
FZD9	Frizzled	Wnt	0.247356	0	0.0287106	0.125717	0.0510797	0.0278759	0.0533616	0.104645	0.068492	0.21415	0.0710487	0.202274	0.0995592	0.0697703	81.582
GPR109B	Purin receptor cluster Receptor	3-hydroxyoctanoic acid	0.0521515	0.0315222	0.100291	0.0653379	0.0692485	0.102967	0.232563	0.0440863	0.12205	0.068203	0.162532	0.0501186	0.0917559	0.0687257	63.1342
TAS2R13	Taste 2 Receptor		0.0647725	0.11913	0.0657929	0.0704855	0.189489	0	0.0383659	0.0384502	0.0974894	0.0719548	0.0536952	0.133195	0.0785685	0.0681392	63.9513
GPR109A	Purin receptor cluster Receptor	β-D-hydroxybutyric acid	0.0277203	0.0162396	0.050634	0.0396718	0.0715979	0.0614029	0.168514	0.117974	0.114967	0.0988642	0.19155	0.0423221	0.0834548	0.0665004	66.8906
GPRC5B	Class C		0	0.0690559	0.0589676	0.023596	0.158802	0	0.0659307	0.107125	0.094709	0.0624671	0.11454	0.046016	0.0667675	0.0641989	70.6229
GPER	Other lipid Receptor	17β-estradiol	0.102228	0.0647173	0.032919	0.0806713	0.0405137	0.0621632	0.0805349	0.0996453	0.0714195	0	0	0.015469	0.0541901	0.0634403	66.4242
GRPR	Peptide Binging Receptor	gastrin-releasing peptide {Sp: Human}, gastrin-releasing peptide {Sp: Mouse, Rat}, gastrin-releasing peptide {Sp: Pig}, GRP-(18-27) {Sp: Human, Pig}, GRP-(18-27) {Sp: Mouse, Rat}, neuromedin B {Sp: Human, Mouse, Rat, Pig}	0.0282014	0.0901082	0.0624948	0.0622046	0.044604	0.0242629	0.0806304	0.0579424	0.136336	0.0234115	0.0815851	0.0698534	0.0634695	0.0623497	50.8484
OR52H1	Olfactory Receptor		0.059383	0.193936	0	0.136467	0.0912462	0	0.0712821	0.0644414	0.104431	0.000937447	0.0182496	0.0279608	0.0640278	0.0619122	94.3543
FFAR1	Other lipid Receptor	long chain carboxylic acids	0.137149	0	0.0367776	0.104592	0.0632268	0.0275929	0.0909889	0.0767096	0	0.293935	0.0605178	0	0.0742908	0.0618723	110.296
OR7D2	Olfactory Receptor		0.0756832	0.0510519	0.0366932	0.0147266	0.0720097	0.0973411	0.0484873	0.0386469	0.649128	0.2162	0.0175799	0.119223	0.119731	0.0615308	146.623
F2RL2	Protease-activated	thrombin {Sp: Human}, thrombin {Sp: Mouse}, thrombin {Sp: Rat}	0.0830567	0.0393069	0.101932	0.028555	0.124857	0	0.0902573	0.0722293	0.046924	0.0517062	0.049087	0.0695372	0.0631208	0.0606217	54.2773
OR2B11	Olfactory Receptor		0.04214	0.316945	0.0686158	0.0886572	0.122288	0	0	0	0	0.0624119	0.0577345	0.0744369	0.0694358	0.0600732	126.35
SSTR1	Peptide Binging Receptor	CST-14 {Sp: Mouse, Rat}, CST-17 {Sp: Human}, SRIF-14 {Sp: Human, Mouse, Rat}, SRIF-28 {Sp: Human, Mouse, Rat}	0.0178222	0	0.0624948	0.0649794	0.0551818	0	0	0.140059	0.012254	0.107366	0.0636548	0.0944793	0.0515243	0.0588383	90.4784
GRM3	Class C	L-glutamic acid	0.0223323	0.111272	0.037087	0.0478036	0.0552373	0.137399	0	0.0610573	0.125453	0	0.212071	0.168321	0.0815027	0.0581473	83.9777
TAS2R42	Taste 2 Receptor		0.039742	0.00180224	0.0105077	0.0791152	0.0777489	0.236572	0.0590229	0.0656412	0.0562506	0	0.0571106	0.0896066	0.0644267	0.0580668	96.3671
TAS2R60	Taste 2 Receptor		0	0.0113382	0.0522211	0.0796887	0.150287	0	0	0.0638756	0.109066	0.130272	0.00298329	0.190792	0.065877	0.0580484	101.387
OR13C5	Olfactory Receptor		0.0468961	0.0630059	0.194642	0.0592445	0.0918014	0.112273	0	0.00897445	0.0250855	0.146082	0.0224743	0.0568471	0.0689438	0.0580458	84.5126
OR6F1	Olfactory Receptor		0.0810942	0	0.00924683	0.0751218	0.0851119	0.134024	0	0.12956	0	0	0.0602688	0.0533338	0.0523134	0.0568013	96.3286
OR1B1	Olfactory Receptor		0	0	0.103947	0.121546	0.0395315	0.131589	0.0650208	0.057166	0.0343848	0.0613062	0.0561257	0.0449396	0.0596298	0.0566459	70.4175
FZD2	Frizzled	Wnt-5a {Sp: Human}	0.220293	0.445991	0.047985	0.0630335	0.0158543	0.191828	0.209204	0.0327779	0.00990608	0.030661	0.138212	0	0.117145	0.0555092	112.505
OR13C9	Olfactory Receptor		0	0	0.0942226	0.0532504	0.169078	0	0.113714	0	0.0558342	0.0613062	0.191992	0	0.0616165	0.0545423	110.95
LPAR1	Lysophospholipids Receptor	LPA	0.146994	0.132695	0.0108085	0.106214	0.109681	0	0.0398262	0.0687121	0	0.0557648	0.0526802	0	0.0602814	0.0542225	88.3904
OR52D1	Olfactory Receptor		0	0.092654	0.0319597	0.127752	0	0.118027	0	0.0587321	0	0.158285	0.102685	0.0412991	0.0609496	0.0500156	93.9033
GPR64	Adhesion Receptor		0.0803029	0.0722568	0.0336521	0.0471195	0.0860092	0.0541261	0.0514696	0.0331305	0.0791016	0.00814263	0.0389137	0.012254	0.0497065	0.0492946	52.3041
MAS1	Class A Orphans		0.0651587	0	0.0427144	0.153299	0	0.111018	0.288902	0.0538203	0.256745	0	0	0	0.0809715	0.0482674	126.549
TACR1	Peptide Binging Receptor	neurokinin A {Sp: Human, Mouse, Rat}, neurokinin B {Sp: Human, Mouse, Rat, Pig}, substance P {Sp: Human, Mouse, Rat}	0.0303785	0.0189759	0.0167388	0.0572908	0.0587737	0.0258368	0.0453451	0.024887	0.0639861	0.0543206	0.0482501	0.0943712	0.0449295	0.0467976	50.6552
OR2B6	Olfactory Receptor		0.0630335	0.0165391	0.127924	0.0738339	0	0.0683406	0	0	0	0.459558	0.0299687	0.111939	0.0792614	0.0465011	161.376
GPR179	Class C		0.0520959	0.0708564	0.0208257	0.0478594	0.0485013	0.0244899	0.0776395	0.0198015	0.0449116	0.0382255	0.0177224	0.0544179	0.0431123	0.0463855	45.7568
TAS2R41	Taste 2 Receptor		0.0805622	0	0.0281872	0.139378	0.0631578	0.198645	0.0134408	0	0.21924	0.0637652	0	0.0239224	0.0691915	0.0456725	111.606
GPR32	Class A Orphans	resolvin D1	0.0354832	0.120126	0.0159685	0.0218919	0.055751	0	0.128769	0.0583581	0	0.159087	0	0.156604	0.0626698	0.0456171	98.8587
GPR37L1	Class A Orphans	prosaposin	0.091165	0	0.0621217	0.0141982	0.0352157	0.0274796	0.03838	0	0.0519846	0.0718038	0.0660823	0.0526802	0.0425926	0.0451823	67.4204
GPR22	Class A Orphans		0.0507872	0.133366	0.0341453	0.0317481	0.0985678	0.0910837	0.0684507	0.0961809	0.0183493	0.0392648	0	0.039349	0.0584411	0.0450681	67.1302
OR2AE1	Olfactory Receptor		0	0	0.0689046	0	0.0610158	0.0662752	0.0286682	0.125611	0.0135266	0	0.106322	0.12258	0.0494086	0.044842	99.6802
APLNR	Peptide Binging Receptor	apelin-13 {Sp: Human, Mouse, Rat}, apelin-17 {Sp: Human, Mouse, Rat}, apelin-36 {Sp: Human}, apelin-36 {Sp: Mouse, Rat}, [Pyr¹]apelin-13 {Sp: Human, Mouse, Rat}	0	0.156617	0.0433865	0.109989	0.0309999	0.0497283	0.0155118	0.0161968	0.0280599	0.0749575	0.139011	0.044604	0.0590884	0.0439952	85.7921
OR51I1	Olfactory Receptor		0.0377055	0	0	0.0575542	0.0499513	0	0.0618729	0.0601858	0.0218634	0	0.186158	0.0675424	0.0452362	0.0438284	115.097
S1PR3	Lysophospholipids Receptor	sphingosine 1-phosphate, sphingosylphosphorylcholine	0.023085	0.0501186	0.029672	0.125492	0.0151407	0.0580394	0.279471	0.00791308	0.0539454	0.0439744	0.0423081	0.0433025	0.0643719	0.0436384	114.944
TRHR	Peptide Binging Receptor	TRH {Sp: Human, Mouse, Rat}	0.0450095	0	0.0225596	0.00966248	0	0.148062	0.130298	0.0413551	0	0.0426724	0.0795795	0.062702	0.0484917	0.0420137	102.37
ADRA1D	Amine Receptor	(-)-adrenaline, (-)-noradrenaline	0.0806577	0.0185345	0.0799617	0.0347651	0	0.0722156	0.046519	0	0.0166247	0.0825255	0.0102356	0.0734912	0.0429609	0.040642	77.7595
OR1C1	Olfactory Receptor		0.116857	0.0703344	0.0699496	0.024419	0.0630197	0	0	0	0.0503694	0	0.112607	0	0.0422963	0.0373942	105.283
PTH2R	Class B Receptor (peptide)	PTH {Sp: Human}, PTH {Sp: Rat}, PTH {Sp: Mouse}, PTHrP-(1-36) {Sp: Human}, TIP39 {Sp: Human, Bovine}, TIP39 {Sp: Mouse, Rat}	0.101448	0.0711448	0	0.0265451	0	0.047678	0.0645518	0.0686433	0.0300111	0.0436385	0.0207689	0	0.0395358	0.0368248	82.4534
LPAR3	Lysophospholipids Receptor	LPA	0.0222897	0.0388435	0	0.0542372	0.0678865	0.0376212	0.07249	0.0722842	0	0.034582	0	0.0254116	0.0354705	0.0361016	76.9497
GPR171	Purin receptor cluster Receptor		0.0921939	0	0.044506	0.0132407	0	0.0362712	0.232845	0.035103	0.0093185	0.103303	0	0.0707465	0.0531273	0.0356871	126.029
OXGR1	Purin receptor cluster Receptor	α-ketoglutaric acid	0.0234115	0.0295024	0.00397635	0.0363556	0.167705	0.16773	0.0171095	0.0819259	0.0346242	0.0367495	0.00685094	0.0945604	0.0583751	0.0354899	98.9014
P2RY6	Purin receptor cluster Receptor	UDP, UTP	0.054904	0	0.0357084	0.0340748	0.0291207	0.0311976	0.132169	0.070142	0	0.0176797	0.0543762	0.0626882	0.043505	0.0348916	82.4331
CCR6	Chemokine Receptor	beta-defensin 4A {Sp: Human}, CCL20 {Sp: Human}, CCL20 {Sp: Mouse}, CCL20 {Sp: Rat}	0.0309152	0.105584	0.0365948	0.03492	0.0261768	0.052235	0.033948	0.017195	0	0.0483618	0	0.0704718	0.0380335	0.034434	77.1487
GPR34	Class A Orphans	lysophosphatidylserine	0.0422941	0.00124018	0.0351453	0.0569858	0.0295306	0	0.0328061	0	0.0279891	0.0906773	0.0979344	0.065531	0.0400112	0.0339757	82.2105
BAI3	Adhesion Receptor		0.0301383	0.0478873	0.0672119	0.0186199	0	0.0346101	0.0333137	0.0953303	0.220788	0.021167	0	0.0673496	0.0530347	0.0339619	112.905
TAS2R9	Taste 2 Receptor		0.0355254	0.0313387	0.060753	0.0651173	0.127039	0	0.112166	0	0	0	0.00926117	0.104927	0.0455107	0.0334321	105.037
OR1J1	Olfactory Receptor		0	0	0.0345397	0.0719411	0.0310705	0	0.0326369	0.124778	0.0557093	0	0	0.101018	0.0376411	0.0318537	114.056
AGTR1	Peptide Binging Receptor	angiotensin-(1-7) {Sp: Human, Mouse, Rat}, angiotensin I {Sp: Human, Mouse, Rat}, angiotensin II {Sp: Human, Mouse, Rat}, angiotensin III {Sp: Human, Mouse, Rat}	0.0273381	0.0424202	0.00187429	0.0362571	0.0234825	0.0123827	0	0.0779813	0.0211386	0.0697572	0.131708	0.100439	0.0453983	0.0317976	90.7399
TAS2R8	Taste 2 Receptor		0	0.00548622	0	0.137582	0.0633925	0	0.130153	0	0.0568609	0	0.0837104	0.0568471	0.0445027	0.0311666	116.61
CXCR5	Chemokine Receptor	CXCL13 {Sp: Human}, CXCL13 {Sp: Mouse}	0.114287	0.0240076	0.0117675	0.0429384	0.0214797	0	0.0427564	0.0109087	0.029573	0.051386	0.0384783	0.0324676	0.0350042	0.0310203	83.3999
UTS2R	Peptide Binging Receptor	urotensin-II {Sp: Human}, urotensin-II {Sp: Mouse}, urotensin-II {Sp: Rat}, urotensin-related peptide {Sp: Human, Mouse, Rat}	0.0326651	0	0.028951	0	0	0	0.10439	0	0.0460579	0.0503415	0.0472452	0.0738888	0.0319617	0.0308081	107.108
CXCR3	Chemokine Receptor	CXCL10 {Sp: Rat}, CXCL10 {Sp: Human}, CXCL10 {Sp: Mouse}, CXCL11 {Sp: Mouse}, CXCL11 {Sp: Human}, CXCL9 {Sp: Mouse}, CXCL9 {Sp: Human}	0.0589122	0.0709663	0	0.0623842	0	0	0.0665921	0	0.0291631	0.0314234	0.0571799	0.0278901	0.0337093	0.0302933	85.2436
GRM6	Class C	L-glutamic acid	0.123587	0.0455268	0.0248445	0.0602826	0.0623704	0.0342157	0.0139981	0.0662752	0.0258509	0.0177794	0.010923	0.0206124	0.0421888	0.0300333	76.3613
GIPR	Class B Receptor (peptide)	gastric inhibitory polypeptide {Sp: Rat}, gastric inhibitory polypeptide {Sp: Human}, gastric inhibitory polypeptide {Sp: Mouse}	0.0365948	0.0331023	0.0222471	0.0308022	0	0.0194173	0	0.0142696	0.0443102	0.0300535	0.0575958	0.0280174	0.0263675	0.0290355	63.5151
OR2M3	Olfactory Receptor		0.0200292	0.136244	0.00401951	0.0376352	0	0.161565	0	0.1289	0	0	0.144125	0.0912733	0.060316	0.0288322	110.158
HTR6	Amine Receptor	5-HT	0.0207973	0.0258509	0.0172235	0.0501882	0.0303643	0.0605178	0.0630887	0	0.042098	0.0150265	0.00731034	0.0769832	0.0341207	0.0281076	71.1776
PTH1R	Class B Receptor (peptide)	PTH {Sp: Human}, PTH {Sp: Rat}, PTH {Sp: Mouse}, PTHrP {Sp: Human}, PTHrP-(1-36) {Sp: Human}	0.0144267	0.0309293	0.0236812	0.0408504	0.0193034	0.191462	0.00906047	0.0124256	0.0868381	0.0395174	0.0749712	0.0249154	0.0473651	0.0279223	108.56
NPBWR2	Peptide Binging Receptor	neuropeptide B-23 {Sp: Rat}, neuropeptide B-23 {Sp: Mouse}, neuropeptide B-23 {Sp: Human}, neuropeptide B-29 {Sp: Human}, neuropeptide B-29 {Sp: Rat}, neuropeptide B-29 {Sp: Mouse}, neuropeptide W-23 {Sp: Human}, neuropeptide W-23 {Sp: Mouse, Rat}, neuropeptide W-30 {Sp: Rat}, neuropeptide W-30 {Sp: Mouse}, neuropeptide W-30 {Sp: Human}	0.0709526	0	0.0339198	0.0218634	0.0527915	0.064331	0	0.0622875	0	0.116059	0	0	0.0351837	0.0278916	108.679
GCGR	Class B Receptor (peptide)	glucagon {Sp: Human, Mouse, Rat}	0.111939	0	0.00794178	0.0202853	0.0771473	0.0243764	0.119369	0.0284843	0	0.0520402	0.00997772	0.0706092	0.0435142	0.0264304	97.2111
GPR12	Class A Orphans	sphingosine 1-phosphate	0.51343	0.0139839	0.0279891	0.145469	0.0371292	0.21242	0	0.0387452	0.0224175	0	0.0231702	0.00916082	0.0869929	0.0255797	171.226
GPR20	Class A Orphans		0.0220055	0.0439604	0	0.0306468	0.0774755	0	0.0409205	0	0	0	0.136336	0.0289086	0.0316878	0.0254571	129.092
FPR3	Peptide Binging Receptor	F2L {Sp: Human}, humanin {Sp: Human}	0.130891	0	0.013598	0.0401209	0	0.0258226	0.27521	0.025128	0.0202995	0.0238515	0	0.092911	0.0539861	0.0244898	148.402
NMBR	Peptide Binging Receptor	gastrin-releasing peptide {Sp: Human}, gastrin-releasing peptide {Sp: Mouse, Rat}, gastrin-releasing peptide {Sp: Pig}, GRP-(18-27) {Sp: Human, Pig}, GRP-(18-27) {Sp: Mouse, Rat}, neuromedin B {Sp: Human, Mouse, Rat, Pig}	0.0144838	0	0.0126402	0.0343143	0.0442682	0.135154	0	0.0890506	0	0	0.045415	0.0627987	0.0365104	0.0243991	115.949
GPR81	Purin receptor cluster Receptor	L-lactic acid	0.0256809	0.0112809	0.0342439	0.00784134	0.0694685	0	0.0213376	0.210912	0.00921816	0.0885487	0.281004	0.0148266	0.0645302	0.0235092	139.333
HRH1	Amine Receptor	histamine	0.0616933	0.0280033	0	0.0338071	0.0125115	0	0.083261	0.0518175	0.0226164	0	0.0232554	0	0.0264138	0.0229359	103.286
GPR98	Adhesion Receptor		0.00305528	0.0208115	0.013941	0.030435	0.00412022	0.0293186	0.0245041	0.0247736	0.0323971	0.011467	0.0426303	0.0184348	0.021324	0.0226578	55.4064
OR2M4	Olfactory Receptor		0.0407241	0.0678727	0.0040339	0.166356	0	0.227877	0	0.0659307	0	0	0	0.0694822	0.053523	0.022379	138.769
GPRC5A	Class C		0.0399946	0	0	0	0	0.0453032	0.0222613	0.0222044	0.0375369	0.0586767	0.00996339	0.0307739	0.0222262	0.0222329	92.114
MAS1L	Class A Orphans		0	0.0641379	0.0147409	0.0296013	0	0	0.0530279	0	0.0703756	0	0.115646	0.038675	0.0321837	0.0221711	116.305
HTR7	Amine Receptor	5-HT	0.0935872	0	0.0248728	0.0821848	0	0	0.388807	0.0466307	0.0162538	0.0497283	0.0165819	0.0129691	0.060968	0.0207274	176.968
TSHR	Glycoprotein Receptor	TSH {Sp: Human}, TSH {Sp: Mouse}, TSH {Sp: Rat}	0.0080709	0.0218208	0.0175086	0.0109946	0.0329613	0.0836695	0.0017302	0.00623338	0.0612647	0.0240076	0.0619697	0.0195881	0.0291516	0.0207044	89.2936
OR10Z1	Olfactory Receptor		0	0	0.0706916	0	0	0.0763265	0	0.0413832	0.112367	0	0.0417757	0.0996184	0.0368468	0.0206916	117.271
GPR4	Purin receptor cluster Receptor	Protons	0	0	0.0442262	0.00781264	0.0198442	0.0403173	0.0407802	0.0206835	0.0179504	0.143981	0	0.0429384	0.0315445	0.0202639	124.928
OR52I1	Olfactory Receptor		0.0955059	0	0	0.0188478	0	0.0660823	0.124394	0.154635	0	0.0607945	0	0.0213234	0.0451319	0.0200856	121.245
HTR2A	Amine Receptor	5-HT	0.0207831	0	0.0189759	0	0.0336802	0.0180074	0	0.0522768	0.0152835	0.0496726	0.0689872	0.0836831	0.0301125	0.0198795	92.6683
CCR1	Chemokine Receptor	CCL13 {Sp: Human}, CCL14 {Sp: Human}, CCL15 {Sp: Human}, CCL16 {Sp: Human}, CCL23 {Sp: Human}, CCL3 {Sp: Rat}, CCL3 {Sp: Human}, CCL3 {Sp: Mouse}, CCL4 {Sp: Mouse}, CCL4 {Sp: Rat}, CCL4 {Sp: Human}, CCL5 {Sp: Human}, CCL5 {Sp: Mouse, Rat}, CCL7 {Sp: Mouse}, CCL7 {Sp: Rat}, CCL7 {Sp: Human}, CCL8 {Sp: Human}, CCL8 {Sp: Mouse}	0.231494	0	0	0.0175514	0	0.0466587	0.889131	0.0223465	0	0	0.0210533	0.0323689	0.10505	0.0193023	242.896
GPR176	Class A Orphans		0.166073	0.0237521	0.0121539	0.0165962	0.0214513	0.0187196	0	0	0.019218	0.042168	0.0387733	0.0157402	0.0312204	0.0189688	141.87
ADRB1	Amine Receptor	(-)-adrenaline, (-)-noradrenaline	0.339023	0.0227868	0	0.0407802	0	0	0.0440303	0.021565	0	0	0.0831657	0.0154119	0.0472303	0.0184885	201.783
OR1K1	Olfactory Receptor		0.10087	0.0350186	0.0357084	0	0	0	0	0	0.10247	0	0.0850303	0.0894982	0.0373829	0.0175093	118.665
OR3A4	Olfactory Receptor		0.0768737	0	0.0152264	0.0196165	0	0	0	0.278972	0.284372	0	0.0462396	0.122911	0.0703509	0.0174214	150.354
GPR82	Purin receptor cluster Receptor		0.0114384	0	0.0101353	0.0175656	0.0412149	0.0193603	0	0.0188335	0.0160969	0.0355395	0.0332574	0.0065781	0.0175017	0.0168313	76.3883
MCHR1	Peptide Binging Receptor	melanin-concentrating hormone {Sp: Human, Mouse, Rat}	0	0.0277061	0.013841	0.0195169	0.0249154	0	0.0516088	0	0	0.0247736	0.0231276	0	0.0154574	0.0166789	105.147
OR13F1	Olfactory Receptor		0	0.0333137	0.133485	0.0957084	0	0	0	0	0.0562228	0	0.0288237	0.0886844	0.0363531	0.0144119	128.72
OPN1SW	Opsin		0.0239934	0.0713096	0	0	0.0642207	0.00426407	0.0674047	0.0503694	0	0	0	0.0388997	0.0267051	0.0141287	111.991
VIPR2	Class B Receptor (peptide)	GHRH {Sp: Human}, GHRH {Sp: Mouse}, GHRH {Sp: Rat}, PACAP-27 {Sp: Human, Mouse, Rat}, PACAP-38 {Sp: Human, Mouse, Rat}, PHI {Sp: Mouse, Rat}, PHV {Sp: Rat}, secretin {Sp: Rat}, secretin {Sp: Human}, secretin {Sp: Mouse}, VIP {Sp: Human, Mouse, Rat}	0.103759	0	0.00695144	0	0.0151264	0.00334318	0	0.0318327	0.0138124	0.0300818	0.0143981	0.0222613	0.0201306	0.0141053	142.118
CRHR2	Class B Receptor (peptide)	CRF {Sp: Human, Mouse, Rat}, urocortin 1 {Sp: Human}, urocortin 1 {Sp: Mouse, Rat}, urocortin 2 {Sp: Rat}, urocortin 2 {Sp: Human}, urocortin 2 {Sp: Mouse}, urocortin 3 {Sp: Mouse, Rat}, urocortin 3 {Sp: Human}	0.0852343	0	0.0125401	0.0029545	0.0132407	0.0260493	0	0.037565	0	0	0.0140839	0.0215508	0.0177682	0.0128904	137.546
EMR3	Adhesion Receptor		0.0136266	0.0123827	0	0.0102356	0	0.0422101	0.013841	0	0	0.0130977	0.0487523	0.0325523	0.0155582	0.0127402	108.255
FFAR2	Other lipid Receptor		0.063641	0	0	0	0	0	0.175671	0.0299829	0.0253832	0.0291914	0.0275221	0	0.0292827	0.0126916	171.597
DRD5	Amine Receptor	dopamine	0.0155404	0	0.0143981	0.00996339	0	0.0408924	0.0265451	0	0	0.0500907	0	0.0186342	0.014672	0.0121808	116.213
EDNRB	Peptide Binging Receptor	endothelin-1 {Sp: Human, Mouse, Rat}, endothelin-2 {Sp: Human}, endothelin-3 {Sp: Human, Mouse, Rat}	0.0266159	0	0.0205271	0.0110519	0	0	0	0	0.0253549	0.0129548	0.013255	0.0134122	0.0102643	0.0120033	99.7841
GPR111	Adhesion Receptor		0.0226022	0	0.0259643	0	0	0.0127975	0.0139124	0	0.010651	0.107674	0	0.032792	0.0188662	0.0117242	160.245
GPR116	Adhesion Receptor		0.00321363	0.0219487	0.0113525	0.0117675	0.117828	0.0158972	0	0	0.00910348	0	0.0187339	0.0146552	0.0187083	0.01156	171.654
GRM1	Class C	L-glutamic acid	0.00544311	0.019403	0.0291065	0.0136123	0.00870201	0.00933284	0.0182353	0.00916082	0.0235676	0.0082287	0.00406267	0.012726	0.0134651	0.0110294	56.8144
LPHN3	Adhesion Receptor		0.0109373	0	0	0.0071955	0.02946	0.0209395	0.0206409	0	0.0177224	0	0.00928984	0.0385907	0.012898	0.0101136	99.0991
OR52B4	Olfactory Receptor		0	0	0	0.0210817	0	0.0201003	0	0.0278193	0	0.0526246	0.0727369	0.0389278	0.0194409	0.0100502	126.591
OR2K2	Olfactory Receptor		0.0416775	0	0.018506	0.024887	0	0.0647311	0	0	0	0.0314799	0	0.132879	0.0261801	0.009253	151.533
GPR156	Class C		0.00768349	0	0.00830043	0.00808525	0.0282579	0.0178934	0.0286257	0	0	0.0694822	0.0135409	0.0095335	0.0159502	0.00891696	122.223
CXCR2	Chemokine Receptor	CXCL1 {Sp: Human}, CXCL1 {Sp: Mouse}, CXCL1 {Sp: Rat}, CXCL2 {Sp: Human}, CXCL2 {Sp: Mouse}, CXCL2 {Sp: Rat}, CXCL3 {Sp: Rat}, CXCL3 {Sp: Human}, CXCL3 {Sp: Mouse}, CXCL5 {Sp: Mouse}, CXCL5 {Sp: Rat}, CXCL5 {Sp: Human}, CXCL6 {Sp: Human}, CXCL7 {Sp: Human}, CXCL8 {Sp: Human}	0.0824846	0.0451494	0	0.0161112	0	0	0	0.00194632	0.0186057	0.0204418	0	0.0150122	0.0166459	0.00847927	149.034
OR13A1	Olfactory Receptor		0	0	0.0163679	0	0.0565835	0	0	0.0302231	0.0512607	0	0.0197731	0.0629506	0.0197632	0.00818397	124.667
OR2AG2	Olfactory Receptor		0.245228	0	0.169668	0.151274	0.0155975	0	0.0975299	0	0	0	0	0.0458902	0.0604324	0.00779874	140.98
RXFP3	Peptide Binging Receptor	H2 relaxin {Sp: Human}, H3 relaxin {Sp: Human}, H3 relaxin (B chain) {Sp: Human}	0.0150265	0	0.0659307	0	0	0.0751766	0.025043	0	0	0.225571	0	0.0687258	0.0396228	0.00751324	166.051
MRGPRE	Class A Orphans		0.0127689	0.0513582	0	0	0.0403033	0.0719274	0	0	0	0	0.0433585	0.0339903	0.0211422	0.00638444	121.596
CCR2	Chemokine Receptor	CCL11 {Sp: Mouse}, CCL11 {Sp: Human}, CCL11 {Sp: Rat}, CCL13 {Sp: Human}, CCL16 {Sp: Human}, CCL2 {Sp: Mouse}, CCL2 {Sp: Rat}, CCL2 {Sp: Human}, CCL26 {Sp: Human}, CCL7 {Sp: Mouse}, CCL7 {Sp: Human}, CCL7 {Sp: Rat}, CCL8 {Sp: Mouse}, CCL8 {Sp: Human}	0.100184	0	0	0.0177509	0.0226022	0	0.140425	0.011882	0	0	0	0.0165819	0.0257855	0.00594101	177.409
RXFP1	Peptide Binging Receptor	H1 relaxin {Sp: Human}, H2 relaxin {Sp: Human}, H3 relaxin {Sp: Human}, INSL3 {Sp: Human}	0.372384	0.0189332	0	0.00493998	0	0.00164374	0.0258934	0.0991201	0.0220766	0	0.0047243	0	0.0458096	0.00483214	232.59
OR10X1	Olfactory Receptor		0	0	0	0.00921816	0	0.0637514	0	0.182946	0.0531531	0.0604348	0	0.170156	0.0449716	0.00460908	148.076
CMKLR1	Peptide Binging Receptor	chemerin {Sp: Human}, resolvin E1	0.0817623	0.0120823	0	0.0143981	0	0	0	0	0.0385486	0	0.010121	0.00784134	0.0137295	0.00392067	176.048
GPR133	Adhesion Receptor		0.0422801	0.00630521	0	0.0201146	0	0	0	0.0117962	0.0101926	0	0.0209822	0	0.0093059	0.0031526	140.336
GRM4	Class C	L-glutamic acid	0	0	0.0262618	0.00613283	0	0.0810396	0	0.0322701	0	0.0149837	0	0.0224033	0.0152576	0.00306641	156.464
HRH3	Amine Receptor	histamine	0.0286399	0	0	0.00445105	0.0623566	0	0.00857294	0	0.0202853	0.0785825	0	0	0.0169074	0.00222553	159.088
RXFP2	Peptide Binging Receptor	H1 relaxin {Sp: Human}, H2 relaxin {Sp: Human}, H3 relaxin {Sp: Human}, INSL3 {Sp: Human}	0	0.0131835	0	0.000461589	0	0.0103072	0.0224175	0.0574433	0.000980699	0	0	0	0.00873282	0.000230794	194.342
FFAR3	Other lipid Receptor		0.0113954	0	0	0	0	0	0	0	0.0163679	0	0	0	0.00231362	0	238.002
GPR15	Class A Orphans		0.0175656	0	0	0	0	0	0	0	0	0	0	0	0.0014638	0	346.41
TAS2R40	Taste 2 Receptor		0.0620941	0.0021048	0	0.0236244	0	0	0	0	0	0	0	0	0.00731861	0	253.14
OR56B4	Olfactory Receptor		0.00603226	0	0	0.0242771	0	0	0	0	0	0	0	0	0.00252578	0	279.755
OR9A4	Olfactory Receptor		0	0	0	0	0	0	0	0	0	0	0	0	0	0
GPR25	Class A Orphans		0	0	0	0	0	0.0591753	0	0	0	0.0477059	0	0	0.00890676	0	235.158
OR52K2	Olfactory Receptor		0	0	0	0	0	0	0	0	0	0	0	0	0	0
OR52W1	Olfactory Receptor		0.0405698	0	0	0	0	0	0	0	0	0	0	0	0.00338082	0	346.41
OR5B21	Olfactory Receptor		0.0409906	0	0.0363275	0	0	0	0	0	0	0	0	0	0.00644317	0	234.059
OR4N4	Olfactory Receptor		0	0	0	0	0.0310281	0	0	0	0	0	0	0	0.00258568	0	346.41
MRGPRF	Class A Orphans		0	0	0	0	0	0	0	0	0	0.0766959	0	0	0.00639133	0	346.41
OR4M2	Olfactory Receptor		0	0	0	0	0	0	0	0	0	0	0	0	0	0
ELTD1	Adhesion Receptor		0	0.0186911	0	0	0.0325241	0	0	0	0	0	0.00778394	0	0.0049166	0	210.453
GPR128	Adhesion Receptor		0	0	0	0.00364541	0.0130263	0	0	0	0	0	0	0	0.00138931	0	274.352
GPR115	Adhesion Receptor		0	0	0.0508569	0	0	0.0204986	0.00937584	0	0	0.0858597	0	0.0681342	0.0195604	0	158.08
GPR112	Adhesion Receptor		0.00154286	0	0	0	0	0	0	0	0.000663487	0	0	0	0.000183862	0	254.839
GPR123	Adhesion Receptor		0	0	0	0	0	0.00989175	0.00745387	0	0	0.00324242	0.00809959	0	0.00239064	0	160.002
TAAR3	Amine Receptor		0	0	0	0	0	0	0	0	0.0496865	0	0	0	0.00414054	0	346.41
TAAR5	Amine Receptor		0	0	0	0	0	0	0	0	0	0	0	0	0	0
TAAR6	Amine Receptor		0	0	0	0	0	0	0	0	0	0	0	0	0	0
TAAR9	Amine Receptor		0	0	0	0	0	0	0	0	0	0	0	0	0	0
TAAR8	Amine Receptor		0	0	0	0	0	0	0	0	0	0	0	0	0	0
TAAR2	Amine Receptor		0	0	0	0	0	0	0	0	0	0	0	0	0	0
GPR31	Class A Orphans		0.0395315	0	0	0	0	0	0.352137	0	0	0	0	0	0.032639	0	310.228
GPR151	Class A Orphans		0.0597983	0	0.0270266	0.0364682	0	0	0.0498956	0	0	0	0.044576	0	0.0181471	0	130.414
GPR33	Class A Orphans		0	0	0	0	0	0	0	0	0	0	0	0	0	0
GPR50	Class A Orphans		0	0	0	0	0	0	0	0	0	0	0	0	0	0
MRGPRX3	Class A Orphans		0	0	0	0	0	0	0	0	0	0	0	0	0	0
GPR1	Class A Orphans		0	0	0	0	0.0259643	0	0	0	0	0	0	0	0.00216369	0	346.41
MRGPRG	Class A Orphans		0	0	0	0	0	0	0	0	0	0	0	0	0	0
GPR78	Class A Orphans		0	0	0	0	0	0	0	0	0	0	0	0	0	0
GPR149	Class A Orphans		0	0	0.0145838	0.0128404	0	0	0	0	0	0	0	0	0.00228535	0	234.115
GPR148	Class A Orphans		0	0	0	0	0	0	0	0	0	0	0	0	0	0
MRGPRX4	Class A Orphans		0	0	0	0	0	0	0	0	0	0	0	0	0	0
GPR139	Class A Orphans		0	0	0	0	0	0	0	0	0	0	0	0	0	0
OPN5	Class A Orphans		0	0	0	0	0	0	0	0	0	0	0.0149551	0	0.00124626	0	346.41
GPR26	Class A Orphans		0	0	0	0	0	0	0	0	0	0	0	0	0	0
P2RY8	Class A Orphans		0	0	0	0	0	0	0	0	0	0	0	0	0	0
GPR158	Class C		0	0	0	0.00785569	0	0	0	0.0104361	0	0	0	0	0.00152432	0	236.322
GPRC6A	Class C		0	0	0	0	0	0	0	0	0	0	0	0	0	0
GABBR2	Class C		0	0	0	0	0	0.0113382	0	0	0	0	0	0	0.000944849	0	346.41
OR10H1	Olfactory Receptor		0.0828388	0	0.0152692	0	0	0.0574156	0	0	0	0.153689	0	0	0.0257677	0	188.837
OR52K1	Olfactory Receptor		0	0	0	0	0	0	0	0.0291207	0	0	0	0	0.00242672	0	346.41
OR6K3	Olfactory Receptor		0	0	0	0	0	0	0	0	0	0	0	0	0	0
OR2B2	Olfactory Receptor		0	0	0.0275363	0	0	0	0	0	0	0	0	0	0.00229469	0	346.41
OR1J4	Olfactory Receptor		0	0	0	0	0.0632268	0	0	0.0648829	0	0	0	0.0458623	0.0144977	0	183.542
OR2A4	Olfactory Receptor		0.0203706	0	0.0354972	0	0	0	0.0630611	0	0.0761212	0	0.0302513	0	0.0187751	0	144.81
OR13G1	Olfactory Receptor		0.0809578	0	0	0.0867158	0.0634753	0	0	0	0.0239224	0	0	0.136152	0.0326019	0	144.634
OR13D1	Olfactory Receptor		0	0.0633649	0.0320162	0.0439184	0	0	0	0.0103788	0.0519289	0	0	0	0.0168006	0	143.417
OR52N5	Olfactory Receptor		0.0363697	0	0	0.0339903	0	0	0	0.11382	0	0	0.0749849	0	0.0215971	0	173.578
OR14I1	Olfactory Receptor		0	0	0.0357365	0	0	0	0	0	0	0	0	0	0.00297804	0	346.41
OR11L1	Olfactory Receptor		0.0772977	0	0	0.0243055	0.0611955	0	0	0	0.160804	0	0.0562922	0	0.0316579	0	157.394
OR6N1	Olfactory Receptor		0	0	0	0	0	0	0	0	0	0	0	0	0	0
OR1F2P	Olfactory Receptor		0	0	0	0	0	0	0	0	0	0	0	0	0	0
OR1J2	Olfactory Receptor		0.0400648	0	0	0	0	0	0	0	0	0	0	0	0.00333873	0	346.41
OR6C2	Olfactory Receptor		0	0	0	0	0	0	0	0	0	0	0	0	0	0
OR2G2	Olfactory Receptor		0.106791	0	0	0	0	0	0	0	0	0	0	0	0.00889921	0	346.41
OR6N2	Olfactory Receptor		0	0	0	0	0	0	0	0	0.0429104	0	0	0	0.00357587	0	346.41
OR13C3	Olfactory Receptor		0	0	0	0.0444641	0.111886	0.121068	0	0.00761174	0	0	0.104578	0	0.0324674	0	153.995
OR8G2	Olfactory Receptor		0	0	0	0	0	0	0	0	0	0	0	0	0	0
OR2W5	Olfactory Receptor		0.02697	0.0496308	0.045401	0	0	0	0	0	0	0	0.0410747	0	0.0135897	0	152.473
OR51B5	Olfactory Receptor		0	0	0.0338353	0	0.0600059	0	0	0.0663717	0.0278618	0.00354467	0	0	0.0159683	0	156.614
OR51I2	Olfactory Receptor		0	0	0	0	0	0	0	0	0	0	0	0.0410607	0.00342173	0	346.41
OR4D1	Olfactory Receptor		0	0	0	0	0	0	0	0	0.0575265	0	0.0206409	0	0.00651395	0	262.907
OR14A16	Olfactory Receptor		0	0	0	0	0	0.0691935	0	0	0	0	0	0	0.00576612	0	346.41
OR52I2	Olfactory Receptor		0.0172378	0	0.0151835	0	0	0.0579424	0	0	0	0.0268992	0	0.0753409	0.0160503	0	159.327
OR11H4	Olfactory Receptor		0	0	0	0.0239082	0	0	0	0	0	0	0	0	0.00199235	0	346.41
OR11H6	Olfactory Receptor		0	0	0.0225028	0	0	0	0	0.0625362	0	0	0	0	0.00708658	0	262.777
OR51B2	Olfactory Receptor		0	0	0.0322278	0.0655585	0.0565835	0	0	0	0	0	0	0.0134551	0.0139854	0	172.097
OR52E8	Olfactory Receptor		0	0	0	0	0	0	0	0	0	0	0	0	0	0
OR6A2	Olfactory Receptor		0.0276636	0	0.0123684	0.0562228	0.144895	0	0	0	0	0	0	0.0316916	0.0227368	0	186.949
OR10P1	Olfactory Receptor		0	0	0	0	0	0	0	0	0	0	0	0	0	0
OR5B12	Olfactory Receptor		0	0	0	0	0	0	0	0	0	0	0	0	0	0
OR5B2	Olfactory Receptor		0	0	0	0	0	0	0	0	0	0	0	0	0	0
OR5AN1	Olfactory Receptor		0	0	0	0	0	0	0	0	0	0	0	0	0	0
OR13C4	Olfactory Receptor		0	0.0694685	0	0	0.0610296	0	0	0	0.202988	0	0	0	0.0277905	0	218.305
OR1N2	Olfactory Receptor		0	0.0670053	0	0.0200434	0	0	0	0	0	0	0.0560563	0.0433305	0.0155363	0	162.541
OR52B2	Olfactory Receptor		0.0392367	0	0	0	0	0	0	0	0	0	0	0.0886979	0.0106612	0	253.632
OR1N1	Olfactory Receptor		0	0	0	0	0	0	0	0.0987564	0	0.031988	0	0	0.0108954	0	267.611
OR2D2	Olfactory Receptor		0.0409065	0	0.0359054	0.0494774	0.154311	0	0	0	0	0	0	0	0.0233834	0	194.105
OR2T4	Olfactory Receptor		0.0459741	0	0	0	0	0	0.0598398	0	0	0	0	0.0173518	0.0102638	0	202.063
OR2M2	Olfactory Receptor		0	0	0	0.0225738	0	0	0.0600059	0.0299263	0	0	0	0	0.0093755	0	202.147
OR2G3	Olfactory Receptor		0	0	0	0	0	0	0	0	0	0	0.00642011	0	0.000535009	0	346.41
OR52A5	Olfactory Receptor		0	0	0	0	0	0	0	0	0	0	0	0	0	0
OR5C1	Olfactory Receptor		0.0687946	0	0	0	0	0	0	0	0	0	0	0	0.00573288	0	346.41
OR10G2	Olfactory Receptor		0	0	0	0	0	0	0	0	0	0	0	0	0	0
OR13J1	Olfactory Receptor		0	0	0	0	0.0631025	0.0682168	0	0	0	0	0	0	0.0109433	0	233.762
OR2T12	Olfactory Receptor		0	0	0	0.0123398	0.0618729	0	0	0	0	0	0.0859549	0	0.0133473	0	217.037
OR6C70	Olfactory Receptor		0	0	0	0	0	0	0	0	0	0	0	0	0	0
OR2D3	Olfactory Receptor		0	0	0	0	0	0	0	0	0	0	0	0.0862403	0.00718669	0	346.41
OR3A3	Olfactory Receptor		0	0	0	0	0	0	0	0	0	0	0	0	0	0
OR1L1	Olfactory Receptor		0	0	0	0.0253549	0.0635029	0	0.044562	0	0.0575265	0	0	0.0467704	0.0198097	0	131.363
OR1L3	Olfactory Receptor		0	0	0	0.0479152	0.0611264	0	0	0	0	0	0	0	0.0090868	0	235.598
OR2M5	Olfactory Receptor		0.0509683	0	0	0	0	0.068547	0.0528471	0	0	0	0.0592168	0	0.0192983	0	149.261
OR1E1	Olfactory Receptor		0.0403454	0	0	0	0.0627158	0	0	0	0	0	0	0	0.00858843	0	240.061
OR13H1	Olfactory Receptor		0	0	0	0	0	0	0	0	0	0	0	0	0	0
OR8B12	Olfactory Receptor		0	0	0	0	0	0	0	0	0	0	0	0	0	0
OR2AG1	Olfactory Receptor		0	0	0.0338775	0	0	0	0	0	0	0	0	0.0214939	0.00461429	0	240.456
OR56A5	Olfactory Receptor		0	0	0	0	0	0	0	0	0	0	0	0	0	0
OR6T1	Olfactory Receptor		0.0774344	0	0	0	0	0	0.0643586	0	0	0.0600889	0	0.0447019	0.0205487	0	151.638
OR8G5	Olfactory Receptor		0	0	0	0	0	0	0	0	0	0	0	0	0	0
OR7A5	Olfactory Receptor		0	0	0	0	0	0	0	0	0	0	0	0	0	0
OR52L1	Olfactory Receptor		0	0	0	0	0	0	0	0	0	0	0	0	0	0
OR1G1	Olfactory Receptor		0	0	0	0	0.0610573	0	0	0	0	0	0.0593276	0.0460999	0.0138737	0	182.646
OR52M1	Olfactory Receptor		0	0	0	0	0	0	0	0	0	0	0	0	0	0
OR6K2	Olfactory Receptor		0	0	0	0	0	0	0	0	0	0	0	0	0	0
OR2T3	Olfactory Receptor		0	0	0	0	0	0	0	0	0	0	0	0	0	0
OR1F1	Olfactory Receptor		0	0	0	0	0	0	0	0	0	0	0	0	0	0
OR10J3	Olfactory Receptor		0	0	0	0	0	0	0	0	0	0	0	0	0	0
OR51B6	Olfactory Receptor		0	0	0.00731034	0	0	0	0	0	0	0.0630749	0.0580532	0	0.0107032	0	218.702
OR6B2	Olfactory Receptor		0.0405979	0	0	0	0	0	0	0	0	0	0	0	0.00338316	0	346.41
OR10H5	Olfactory Receptor		0	0	0	0	0	0	0	0	0	0	0	0	0	0
OR51V1	Olfactory Receptor		0	0	0	0	0	0	0	0	0	0	0	0	0	0
OR2T10	Olfactory Receptor		0	0	0	0	0	0	0	0	0	0	0	0	0	0
OR1L6	Olfactory Receptor		0	0	0	0	0	0	0	0	0	0	0.0597014	0	0.00497511	0	346.41
OR10A2	Olfactory Receptor		0	0	0	0.0258084	0.00233527	0	0	0	0	0	0	0	0.00234531	0	316.351
OR7C1	Olfactory Receptor		0	0	0	0	0	0	0	0	0	0	0	0	0	0
OR1L4	Olfactory Receptor		0.0405278	0	0	0	0	0	0	0	0	0	0	0	0.00337731	0	346.41
OR2H1	Olfactory Receptor		0	0	0	0.0156831	0	0	0.00670734	0	0.00476743	0.0199723	0	0	0.00392751	0	176.312
OR10A4	Olfactory Receptor		0	0	0	0.0469659	0	0	0	0	0	0	0	0	0.00391383	0	346.41
OR9A2	Olfactory Receptor		0	0	0	0	0	0	0	0	0	0	0	0	0	0
OR8S1	Olfactory Receptor		0	0	0	0.0213802	0	0	0	0	0.00660682	0	0.0516227	0	0.00663414	0	233.409
OR1E2	Olfactory Receptor		0	0	0	0	0	0	0	0	0	0	0	0	0	0
OR14C36	Olfactory Receptor		0.0397982	0.0707603	0	0	0	0.133669	0	0.0621493	0	0	0	0	0.0255314	0	169.08
OR5P3	Olfactory Receptor		0	0	0	0	0	0	0	0	0	0	0	0	0	0
OR8U1	Olfactory Receptor		0	0	0	0	0	0	0	0	0	0	0	0	0	0
OR10H2	Olfactory Receptor		0	0	0	0	0	0	0	0	0	0	0.0274513	0	0.00228761	0	346.41
OR52A1	Olfactory Receptor		0	0	0	0	0	0	0	0	0	0	0	0	0	0
OR6P1	Olfactory Receptor		0	0	0	0	0	0	0	0	0	0	0	0	0	0
OR2A5	Olfactory Receptor		0	0	0	0	0	0	0	0	0	0	0	0	0	0
OR5A1	Olfactory Receptor		0	0	0	0	0	0	0	0	0	0	0	0	0	0
OR6V1	Olfactory Receptor		0	0	0	0	0	0	0	0	0	0	0	0	0	0
OR51E1	Olfactory Receptor		0	0	0	0	0	0	0	0	0	0	0	0	0	0
OR5K1	Olfactory Receptor		0	0	0	0	0	0	0	0	0	0	0	0.0460719	0.00383933	0	346.41
OR2A14	Olfactory Receptor		0	0.0712135	0	0	0	0	0	0	0.0569719	0	0	0	0.0106821	0	235.273
OR8G1	Olfactory Receptor		0	0	0	0	0	0	0	0	0	0	0	0	0	0
OR56A1	Olfactory Receptor		0	0	0	0	0	0	0	0	0	0	0	0	0	0
OR2A2	Olfactory Receptor		0	0	0	0	0	0	0	0.0645242	0	0	0	0	0.00537702	0	346.41
OR2T6	Olfactory Receptor		0	0	0	0	0	0	0	0	0	0	0	0	0	0
OR6K6	Olfactory Receptor		0	0	0	0	0	0	0	0	0	0	0	0	0	0
OR13C8	Olfactory Receptor		0	0	0	0	0	0	0	0	0	0	0	0	0	0
OR5AU1	Olfactory Receptor		0	0	0	0	0	0	0.0276353	0	0	0	0	0.040163	0.00564986	0	238.286
OR4F6	Olfactory Receptor		0	0	0	0	0	0	0	0	0	0	0	0.0531252	0.0044271	0	346.41
OR2V2	Olfactory Receptor		0	0	0	0	0	0	0	0	0	0	0	0	0	0
OR6C68	Olfactory Receptor		0	0	0	0	0	0	0	0	0	0	0	0	0	0
OR5P2	Olfactory Receptor		0	0	0	0	0	0	0	0	0	0	0	0	0	0
OR4D6	Olfactory Receptor		0	0	0	0	0	0	0	0	0	0	0	0	0	0
OR1D5	Olfactory Receptor		0	0	0	0	0.0634201	0	0	0	0	0.0624671	0.0586351	0	0.0153769	0	181.043
OR51M1	Olfactory Receptor		0	0	0	0	0	0	0	0	0	0	0	0	0	0
OR1S1	Olfactory Receptor		0	0	0	0	0	0	0	0	0	0	0	0	0	0
OR8K5	Olfactory Receptor		0	0	0	0	0	0	0	0	0	0	0	0	0	0
OR4F21	Olfactory Receptor		0	0	0	0.0375087	0	0	0	0	0	0	0	0	0.00312573	0	346.41
OR2A12	Olfactory Receptor		0	0	0	0	0	0	0	0	0	0	0	0	0	0
OR6C4	Olfactory Receptor		0	0	0	0	0	0	0	0	0	0	0	0	0	0
OR4K2	Olfactory Receptor		0	0	0	0	0	0	0	0	0	0	0	0	0	0
OR52E6	Olfactory Receptor		0	0	0	0	0	0	0	0	0	0	0	0	0	0
OR2A25	Olfactory Receptor		0	0	0	0	0	0	0	0	0	0	0	0	0	0
OR4D10	Olfactory Receptor		0	0	0	0	0	0	0	0	0	0	0	0	0	0
OR6S1	Olfactory Receptor		0	0	0	0	0	0	0	0	0	0	0	0	0	0
OR10T2	Olfactory Receptor		0	0	0	0	0	0	0	0	0	0	0	0	0	0
OR2F2	Olfactory Receptor		0	0	0	0	0	0	0	0	0	0	0	0	0	0
OR10A5	Olfactory Receptor		0	0	0	0	0	0	0	0	0	0	0	0	0	0
OR1D2	Olfactory Receptor		0	0	0	0	0	0	0	0	0	0	0	0	0	0
OR10G7	Olfactory Receptor		0.0205129	0	0	0	0	0	0	0	0	0	0	0	0.00170941	0	346.41
OR2Z1	Olfactory Receptor		0	0	0	0	0	0	0	0	0	0	0	0	0	0
OR7G3	Olfactory Receptor		0	0	0	0	0	0	0	0	0	0	0	0	0	0
OR52J3	Olfactory Receptor		0	0	0	0	0	0	0	0	0	0	0	0	0	0
OR8D4	Olfactory Receptor		0	0	0.0350467	0	0	0.0681205	0	0	0.0570967	0	0	0	0.0133553	0	188.728
OR4D2	Olfactory Receptor		0	0	0	0	0	0	0	0	0.0201146	0	0	0	0.00167621	0	346.41
OR10V1	Olfactory Receptor		0	0	0	0	0	0	0	0	0	0	0	0	0	0
OR5AS1	Olfactory Receptor		0	0	0	0	0	0	0	0	0	0	0	0	0	0
OR11H12	Olfactory Receptor		0	0	0	0	0	0	0	0	0	0	0	0	0	0
OR4F15	Olfactory Receptor		0	0	0	0	0	0	0	0	0	0	0	0	0	0
OR10H4	Olfactory Receptor		0	0	0	0	0	0	0	0	0	0	0	0	0	0
OR8H3	Olfactory Receptor		0	0	0	0	0	0	0	0	0	0	0	0	0	0
OR10S1	Olfactory Receptor		0.0310987	0	0	0.0236528	0	0	0	0	0	0	0	0	0.00456263	0	236.127
OR2B3	Olfactory Receptor		0	0	0	0	0	0	0	0	0	0	0	0	0	0
OR4K14	Olfactory Receptor		0	0	0	0	0	0	0	0	0	0	0	0	0	0
OR2J3	Olfactory Receptor		0	0	0	0	0	0	0	0	0	0	0	0	0	0
OR4C3	Olfactory Receptor		0	0	0	0	0	0	0	0	0	0	0	0	0	0
OR4M1	Olfactory Receptor		0	0	0	0	0	0	0	0	0	0	0	0	0	0
OR5K3	Olfactory Receptor		0	0	0	0.0245041	0.0613753	0	0	0	0	0	0	0	0.00715661	0	258.091
OR5M1	Olfactory Receptor		0	0	0	0	0	0	0	0	0	0	0	0	0	0
OR6Q1	Olfactory Receptor		0	0	0	0	0	0	0	0	0	0	0	0	0	0
OR4A47	Olfactory Receptor		0	0	0	0	0	0	0	0	0	0	0	0	0	0
OR2M7	Olfactory Receptor		0	0	0	0.00685094	0	0	0	0	0	0	0	0	0.000570911	0	346.41
OR5B3	Olfactory Receptor		0	0	0	0	0	0	0	0	0	0	0	0	0	0
OR2J2	Olfactory Receptor		0	0	0	0	0	0	0	0	0	0	0	0	0	0
OR7D4	Olfactory Receptor		0	0	0.0329331	0	0	0	0	0.0610987	0	0	0	0	0.00783598	0	245.801
OR2G6	Olfactory Receptor		0	0	0	0	0	0	0	0	0	0	0	0	0	0
OR4X2	Olfactory Receptor		0	0	0	0	0	0	0	0	0	0	0	0	0	0
OR5D18	Olfactory Receptor		0	0	0	0	0	0	0	0	0	0	0	0	0	0
OR4D9	Olfactory Receptor		0	0	0	0	0	0	0	0	0	0	0	0	0	0
OR2T11	Olfactory Receptor		0	0	0	0	0	0	0	0	0	0	0	0	0	0
OR8H1	Olfactory Receptor		0	0	0	0	0	0	0	0	0	0	0	0	0	0
OR4X1	Olfactory Receptor		0	0	0	0	0	0	0	0	0	0	0	0	0	0
OR4K1	Olfactory Receptor		0	0	0	0	0	0	0	0	0	0	0	0	0	0
OR4C6	Olfactory Receptor		0	0	0	0	0	0	0	0	0	0	0	0	0	0
OR52E4	Olfactory Receptor		0	0	0	0	0	0	0	0	0	0	0	0	0	0
OR10G4	Olfactory Receptor		0	0	0	0	0	0	0	0	0	0	0	0	0	0
OR2AT4	Olfactory Receptor		0	0	0	0	0	0	0	0	0	0	0.0574849	0	0.00479041	0	346.41
OR2T34	Olfactory Receptor		0	0	0	0	0	0	0	0	0	0	0	0	0	0
OR7G2	Olfactory Receptor		0	0	0	0	0	0	0	0	0	0	0	0	0	0
OR4C45	Olfactory Receptor		0	0	0	0	0	0	0	0	0	0	0	0	0	0
OR4A16	Olfactory Receptor		0	0	0	0	0	0	0	0	0	0	0	0	0	0
OR6M1	Olfactory Receptor		0	0	0	0.0222471	0	0	0	0	0	0	0	0	0.00185392	0	346.41
OR4L1	Olfactory Receptor		0	0	0	0	0	0	0	0	0	0	0	0	0	0
OR4C15	Olfactory Receptor		0	0	0	0	0	0	0	0	0	0	0	0	0	0
OR10A7	Olfactory Receptor		0	0	0	0	0	0	0	0	0	0	0	0	0	0
OR6X1	Olfactory Receptor		0	0	0	0	0	0	0	0	0	0	0	0	0	0
OR2T2	Olfactory Receptor		0	0	0	0	0	0	0	0	0	0	0	0	0	0
OR5T3	Olfactory Receptor		0	0	0	0	0	0	0	0	0	0	0	0	0	0
OR5T1	Olfactory Receptor		0	0	0	0	0	0	0	0	0	0	0	0	0	0
OR11G2	Olfactory Receptor		0	0	0	0	0	0	0	0	0	0	0	0	0	0
OR4D5	Olfactory Receptor		0.0784322	0	0	0	0.0622461	0	0	0	0	0	0	0	0.0117232	0	235.397
OR4N2	Olfactory Receptor		0	0	0	0	0	0	0	0	0	0	0	0	0	0
OR10G9	Olfactory Receptor		0	0	0	0	0	0	0	0	0	0	0	0	0	0
OR5H1	Olfactory Receptor		0	0	0	0	0	0	0	0	0	0	0	0	0	0
OR4K15	Olfactory Receptor		0	0	0	0	0	0	0	0	0	0	0	0	0	0
OR6C3	Olfactory Receptor		0	0	0	0.0251564	0	0	0	0	0	0	0	0	0.00209637	0	346.41
OR6C76	Olfactory Receptor		0	0	0	0	0	0	0	0	0	0	0	0	0	0
OR10G8	Olfactory Receptor		0	0	0	0	0	0	0	0	0	0	0	0	0	0
OR5D14	Olfactory Receptor		0	0	0	0	0	0	0	0	0	0	0	0	0	0
OR56A4	Olfactory Receptor		0	0	0	0	0	0	0	0	0	0	0	0	0	0
OR10A3	Olfactory Receptor		0	0	0	0	0	0	0	0	0	0	0	0	0	0
OR52A4	Olfactory Receptor		0	0	0	0	0	0	0	0	0	0	0	0	0	0
OR10J1	Olfactory Receptor		0	0	0	0	0	0	0	0	0	0	0	0	0	0
OR5AC2	Olfactory Receptor		0	0	0	0	0	0	0	0	0	0	0	0	0	0
OR10Q1	Olfactory Receptor		0	0	0	0	0	0	0	0	0	0	0	0	0	0
OR10J5	Olfactory Receptor		0	0	0	0	0	0	0	0	0	0	0	0	0	0
OR6C1	Olfactory Receptor		0	0	0	0	0	0	0	0	0	0	0	0	0	0
OR52R1	Olfactory Receptor		0	0	0	0	0	0	0	0	0	0	0	0	0	0
OR2Y1	Olfactory Receptor		0	0	0	0	0	0	0	0	0	0	0	0	0	0
OR8J3	Olfactory Receptor		0	0	0	0	0	0	0	0	0	0	0	0	0	0
OR5H6	Olfactory Receptor		0	0	0	0	0	0	0	0	0	0	0	0	0	0
OR5K4	Olfactory Receptor		0	0	0	0.0584689	0	0	0	0	0	0	0	0	0.00487241	0	346.41
OR51Q1	Olfactory Receptor		0	0	0	0	0	0	0	0	0	0	0	0	0	0
OR6B3	Olfactory Receptor		0	0	0	0	0	0	0	0	0	0	0	0	0	0
OR10K1	Olfactory Receptor		0	0	0	0	0	0	0	0	0	0	0	0	0	0
OR10K2	Olfactory Receptor		0	0	0	0	0	0	0	0	0	0	0	0	0	0
OR7E24	Olfactory Receptor		0	0	0	0	0	0	0	0	0	0	0	0	0	0
OR10H3	Olfactory Receptor		0	0	0	0	0	0	0	0	0	0	0	0	0	0
OR2W1	Olfactory Receptor		0	0	0	0	0	0	0	0	0	0	0	0	0	0
OR1D4	Olfactory Receptor		0	0	0.0282721	0	0	0	0	0	0	0.0991336	0	0	0.0106171	0	273.484
OR6C65	Olfactory Receptor		0	0	0	0	0	0	0	0	0	0	0	0	0	0
OR51G2	Olfactory Receptor		0	0	0	0	0	0	0	0	0	0	0	0	0	0
OR7A17	Olfactory Receptor		0	0	0	0	0	0	0	0	0	0	0	0	0	0
OR1A1	Olfactory Receptor		0	0	0	0	0	0	0	0	0	0	0	0	0	0
OR51T1	Olfactory Receptor		0	0	0	0	0	0	0	0	0	0	0	0	0	0
OR4A5	Olfactory Receptor		0	0	0	0	0	0	0	0	0	0	0	0	0	0
OR10A6	Olfactory Receptor		0	0	0	0	0	0	0	0	0	0	0	0	0	0
OR6C74	Olfactory Receptor		0	0	0	0	0	0	0	0	0	0	0	0	0	0
OR51S1	Olfactory Receptor		0	0.067088	0	0	0	0	0	0	0	0	0	0	0.00559066	0	346.41
OR7C2	Olfactory Receptor		0	0	0	0	0	0.107487	0	0	0	0	0	0	0.00895725	0	346.41
OR5AR1	Olfactory Receptor		0	0	0	0	0	0	0	0	0	0	0	0	0	0
OR8D2	Olfactory Receptor		0	0	0	0	0	0	0	0	0	0	0	0	0	0
OR4P4	Olfactory Receptor		0	0	0	0	0	0	0	0	0	0	0	0	0	0
OR5J2	Olfactory Receptor		0	0	0	0	0	0	0	0	0	0	0	0	0	0
OR4E2	Olfactory Receptor		0	0	0	0	0	0	0	0	0	0	0	0	0	0
OR8K3	Olfactory Receptor		0	0	0	0	0	0	0	0	0	0	0	0	0	0
OR10AG1	Olfactory Receptor		0	0	0	0	0	0	0	0	0	0	0	0	0	0
OR8D1	Olfactory Receptor		0	0	0	0	0	0	0	0	0	0	0	0	0	0
OR1A2	Olfactory Receptor		0.0387592	0	0	0	0	0	0	0	0	0	0	0	0.00322994	0	346.41
OR2T1	Olfactory Receptor		0	0	0	0	0	0	0	0	0	0	0	0	0	0
OR6Y1	Olfactory Receptor		0	0	0	0	0	0	0	0	0	0	0	0	0	0
OR11A1	Olfactory Receptor		0	0	0	0	0	0	0	0	0	0	0	0	0	0
OR5A2	Olfactory Receptor		0	0	0	0	0	0	0	0	0	0	0	0	0	0
OR8H2	Olfactory Receptor		0	0	0	0	0	0	0	0	0	0	0	0	0	0
OR5M10	Olfactory Receptor		0	0	0	0	0	0	0	0	0	0	0	0	0	0
OR8B2	Olfactory Receptor		0	0	0	0	0	0	0	0	0	0	0	0	0	0
OR4C16	Olfactory Receptor		0	0	0	0	0	0	0	0	0	0	0	0	0	0
OR9Q2	Olfactory Receptor		0	0	0	0	0	0	0	0	0	0	0	0	0	0
OR51E2	Olfactory Receptor		0	0	0	0.00427845	0	0	0	0	0	0	0	0	0.000356538	0	346.41
OR8I2	Olfactory Receptor		0	0	0	0	0	0	0	0	0	0	0	0	0	0
OR4C46	Olfactory Receptor		0	0	0	0	0	0	0	0	0	0	0	0	0	0
OR6B1	Olfactory Receptor		0	0	0	0	0	0	0	0	0	0	0	0	0	0
OR5L2	Olfactory Receptor		0	0	0	0	0	0	0	0	0	0	0	0	0	0
OR11H1	Olfactory Receptor		0	0	0	0	0	0	0	0	0	0	0	0	0	0
OR5H2	Olfactory Receptor		0	0	0	0	0	0	0	0	0	0	0	0	0	0
OR6C75	Olfactory Receptor		0	0	0	0	0	0	0	0	0	0	0	0	0	0
OR5R1	Olfactory Receptor		0	0	0	0	0	0	0	0	0	0	0	0	0	0
OR56A3	Olfactory Receptor		0	0	0	0	0	0	0	0	0	0	0	0	0	0
OR5F1	Olfactory Receptor		0	0	0	0	0	0	0	0	0	0	0	0	0	0
OR52E2	Olfactory Receptor		0	0	0	0	0	0	0	0	0	0	0	0	0	0
OR9K2	Olfactory Receptor		0	0	0	0	0	0	0	0	0	0	0	0	0	0
OR51L1	Olfactory Receptor		0	0	0	0	0	0	0	0	0	0	0	0	0	0
OR2S2	Olfactory Receptor		0	0	0	0	0	0	0	0	0	0	0	0	0	0
OR12D2	Olfactory Receptor		0	0	0	0	0	0	0	0	0	0	0	0	0	0
OR5M3	Olfactory Receptor		0	0	0	0	0	0	0	0	0	0	0	0	0	0
OR12D3	Olfactory Receptor		0	0	0	0	0	0	0	0	0	0	0	0	0	0
OR5W2	Olfactory Receptor		0	0	0	0	0	0	0	0	0	0	0	0	0	0
OR5M8	Olfactory Receptor		0	0	0	0	0	0	0	0	0	0	0	0	0	0
OR2F1	Olfactory Receptor		0	0	0	0	0	0	0	0	0	0	0	0	0	0
OR10G3	Olfactory Receptor		0	0	0	0	0	0	0	0	0	0	0	0	0	0
OR10R2	Olfactory Receptor		0	0	0	0	0	0	0	0	0	0	0	0	0	0
OR5D13	Olfactory Receptor		0	0	0	0	0	0	0	0	0	0	0	0	0	0
OR51D1	Olfactory Receptor		0.0116531	0	0	0	0	0	0	0	0	0	0	0	0.000971089	0	346.41
OR5AP2	Olfactory Receptor		0	0	0	0	0.0610987	0	0	0	0	0	0	0	0.00509156	0	346.41
OR4F4	Olfactory Receptor		0	0	0	0	0	0	0	0	0	0	0	0	0	0
OR6C6	Olfactory Receptor		0	0	0	0	0	0	0	0	0	0	0	0	0	0
OR10W1	Olfactory Receptor		0	0	0	0	0	0	0	0	0	0	0	0	0	0
OR7A10	Olfactory Receptor		0	0	0	0	0	0	0	0	0	0	0	0	0	0
OR4S1	Olfactory Receptor		0	0	0	0	0	0	0	0	0	0	0	0	0	0
OR5H14	Olfactory Receptor		0	0	0	0	0	0	0	0	0	0	0	0	0	0
OR5B17	Olfactory Receptor		0	0	0	0	0	0	0	0	0	0	0	0	0	0
OR51F1	Olfactory Receptor		0	0	0	0	0	0	0	0	0	0	0	0	0	0
OR9G4	Olfactory Receptor		0	0	0	0	0	0	0	0	0	0	0	0	0	0
OR5T2	Olfactory Receptor		0	0	0	0	0	0	0	0	0	0	0	0	0	0
OR7G1	Olfactory Receptor		0	0	0	0	0	0	0	0	0	0	0	0	0	0
OR2T27	Olfactory Receptor		0	0	0	0	0	0	0	0	0	0	0	0	0	0
OR4F5	Olfactory Receptor		0	0	0	0	0	0	0	0	0	0	0	0	0	0
OR5V1	Olfactory Receptor		0	0	0	0	0	0	0	0	0	0	0	0	0	0
OR10C1	Olfactory Receptor		0	0	0	0	0	0	0	0	0	0	0	0	0	0
OR4A15	Olfactory Receptor		0	0	0	0	0	0	0	0	0	0	0	0	0	0
OR9Q1	Olfactory Receptor		0	0	0	0	0	0	0	0	0	0	0	0	0	0
OR51G1	Olfactory Receptor		0	0	0	0	0	0	0	0	0	0	0	0	0	0
OR4C12	Olfactory Receptor		0	0	0	0	0	0	0	0	0	0	0	0	0	0
OR4B1	Olfactory Receptor		0	0	0	0	0	0	0	0	0	0	0	0	0	0
OR8J1	Olfactory Receptor		0	0	0	0	0	0	0	0	0	0	0	0	0	0
OR8A1	Olfactory Receptor		0	0	0	0	0	0	0	0	0	0	0	0	0	0
OR4K13	Olfactory Receptor		0	0	0	0	0	0	0	0	0	0	0	0	0	0
OR5I1	Olfactory Receptor		0	0	0	0	0	0	0	0	0	0	0	0	0	0
OR4C13	Olfactory Receptor		0	0	0	0	0	0	0	0	0	0	0	0	0	0
OR8B3	Olfactory Receptor		0	0	0	0	0	0	0	0	0	0	0	0	0	0
OR2T35	Olfactory Receptor		0	0	0	0	0	0	0	0	0	0	0	0	0	0
OR4N5	Olfactory Receptor		0	0	0	0	0	0	0	0	0	0	0	0	0	0
OR1I1	Olfactory Receptor		0	0	0	0	0	0	0	0	0	0	0	0	0	0
OR5M11	Olfactory Receptor		0	0	0	0	0	0	0	0	0	0	0	0	0	0
OR4F17	Olfactory Receptor		0	0	0	0	0	0	0	0	0	0	0	0	0	0
OR5M9	Olfactory Receptor		0	0	0	0	0	0	0	0	0	0	0	0	0	0
OR9I1	Olfactory Receptor		0	0	0	0	0	0	0	0	0	0	0	0	0	0
OR5AK2	Olfactory Receptor		0	0	0	0	0	0	0	0	0	0	0	0	0	0
OR4S2	Olfactory Receptor		0	0	0	0	0	0	0	0	0	0	0	0	0	0
OR1M1	Olfactory Receptor		0	0	0	0	0	0	0	0	0	0	0	0	0	0
OR4D11	Olfactory Receptor		0	0	0	0	0	0	0	0	0	0	0	0	0	0
OR4Q3	Olfactory Receptor		0	0	0	0	0	0	0	0	0	0	0	0	0	0
OR51F2	Olfactory Receptor		0	0	0	0	0	0	0	0	0	0	0	0	0	0
OR8B8	Olfactory Receptor		0	0	0	0	0	0	0	0	0	0	0	0	0	0
OR8K1	Olfactory Receptor		0	0	0	0	0	0	0	0	0	0	0	0	0	0
OR51A4	Olfactory Receptor		0	0	0	0	0	0	0	0	0	0	0	0	0	0
OR5H15	Olfactory Receptor		0	0	0	0	0	0	0	0	0	0	0	0	0	0
OR4K17	Olfactory Receptor		0	0	0	0	0	0	0	0	0	0	0	0	0	0
OR1S2	Olfactory Receptor		0	0	0	0	0	0	0	0	0	0	0	0	0	0
OR51A7	Olfactory Receptor		0	0	0	0	0	0	0	0	0	0	0	0	0	0
OR2T29	Olfactory Receptor		0	0	0	0	0	0	0	0	0	0	0	0	0	0
OR5D16	Olfactory Receptor		0	0	0	0	0	0	0	0	0	0	0	0	0	0
OR14J1	Olfactory Receptor		0	0	0	0	0	0	0	0	0	0	0	0	0	0
OR8B4	Olfactory Receptor		0	0	0	0	0	0	0	0	0	0	0	0	0	0
OR51A2	Olfactory Receptor		0	0	0	0	0	0	0	0	0	0	0	0	0	0
OR2T5	Olfactory Receptor		0	0	0	0	0	0	0	0	0	0	0	0	0	0
OR4C11	Olfactory Receptor		0	0	0	0	0	0	0	0	0	0	0	0	0	0
OR4K5	Olfactory Receptor		0	0	0	0	0	0	0	0	0	0	0	0	0	0
OR5L1	Olfactory Receptor		0	0	0	0	0	0	0	0	0	0	0	0	0	0
OR8U8	Olfactory Receptor		0	0	0	0	0	0	0	0	0	0	0	0	0	0
OPN1LW	Opsin		0	0	0.0138696	0	0.0244615	0	0	0	0	0	0	0	0.00319426	0	244.015
OPN4	Opsin		0	0	0	0	0	0	0	0	0	0	0	0	0	0
RGR	Opsin		0	0	0	0	0	0	0	0	0	0	0	0	0	0
BRS3	Peptide Binging Receptor		0	0	0	0.00959083	0	0	0	0	0	0	0	0	0.000799235	0	346.41
VN1R2	Pheromone receptor		0	0	0.0259926	0	0	0	0	0	0	0	0	0	0.00216605	0	346.41
VN1R4	Pheromone receptor		0	0	0	0	0	0	0	0	0	0	0	0	0	0
GPR101	Purin receptor cluster Receptor		0	0	0	0	0	0	0	0	0	0	0	0	0	0
TAS2R38	Taste 2 Receptor		0	0	0	0	0	0	0	0	0	0	0	0	0	0
TAS2R7	Taste 2 Receptor		0	0	0	0	0	0	0	0	0	0	0	0	0	0
TAS2R39	Taste 2 Receptor		0	0	0.091842	0	0	0	0	0	0	0	0	0	0.0076535	0	346.41
TAS2R1	Taste 2 Receptor		0	0	0	0	0	0	0	0	0	0	0	0	0	0
TAS2R16	Taste 2 Receptor		0	0	0	0	0	0	0	0	0	0	0	0	0	0
ADRA2C	Amine Receptor	(-)-adrenaline, (-)-noradrenaline	0.0388716	0	0	0	0	0	0.0162396	0	0.055154	0	0	0.022588	0.0110711	0	169.116
ADRB3	Amine Receptor	(-)-adrenaline, (-)-noradrenaline	0.0216787	0	0	0.00858728	0	0	0.0237379	0	0	0	0	0	0.00450033	0	196.951
ADRA1B	Amine Receptor	(-)-adrenaline, (-)-noradrenaline	0	0	0	0.0105507	0	0	0.296205	0	0	0.0260918	0	0	0.0277373	0	306.104
ADRA1A	Amine Receptor	(-)-adrenaline, (-)-noradrenaline	0.0160398	0	0.00351589	0	0	0	0	0	0	0	0	0	0.00162964	0	285.291
GHSR	Peptide Binging Receptor	[des-Gln¹⁴]ghrelin {Sp: Human}, [des-Gln¹⁴]ghrelin {Sp: Mouse, Rat}, ghrelin {Sp: Human}, ghrelin {Sp: Mouse, Rat}	0	0	0	0	0.00982011	0	0.0205698	0	0	0.038675	0.00920383	0	0.00652239	0	184.302
CNR1	Lysophospholipids Receptor	2-arachidonoylglycerol, anandamide	0	0	0.00524188	0	0	0.0219203	0	0	0	0	0	0	0.00226351	0	281.468
HTR4	Amine Receptor	5-HT	0	0	0	0	0	0	0	0	0	0	0	0	0	0
HTR1D	Amine Receptor	5-HT	0	0	0.0118963	0	0	0	0	0	0	0	0	0	0.000991361	0	346.41
HTR5A	Amine Receptor	5-HT	0	0	0	0	0	0	0	0	0	0	0	0	0	0
HTR2C	Amine Receptor	5-HT	0	0	0	0	0.0533338	0	0	0	0	0	0.0119536	0	0.00544061	0	284.324
HTR1E	Amine Receptor	5-HT	0	0	0	0	0	0	0	0	0	0	0	0	0	0
HTR1A	Amine Receptor	5-HT	0	0	0	0	0	0	0	0	0	0	0	0	0	0
CHRM2	Amine Receptor	acetylcholine	0.0419158	0	0	0	0	0	0	0.0212949	0	0	0	0.0296013	0.00773434	0	189.734
CHRM1	Amine Receptor	acetylcholine	0	0	0	0	0	0	0	0	0	0.0211812	0	0	0.0017651	0	346.41
MC2R	Peptide Binging Receptor	ACTH {Sp: Mouse, Rat}, ACTH {Sp: Human}	0	0	0	0	0	0	0	0	0	0	0	0	0	0
MC4R	Peptide Binging Receptor	ACTH {Sp: Mouse, Rat}, ACTH {Sp: Human}, α-MSH {Sp: Human, Mouse, Rat}, β-MSH {Sp: Human}, β-MSH {Sp: Mouse}, β-MSH {Sp: Rat}, γ-MSH {Sp: Human, Mouse, Rat}	0	0	0	0	0	0	0	0	0	0	0	0.030661	0.00255508	0	346.41
MC5R	Peptide Binging Receptor	ACTH {Sp: Mouse, Rat}, ACTH {Sp: Human}, α-MSH {Sp: Human, Mouse, Rat}, β-MSH {Sp: Human}, β-MSH {Sp: Mouse}, β-MSH {Sp: Rat}, γ-MSH {Sp: Human, Mouse, Rat}	0	0	0	0.0178079	0	0	0	0	0	0	0	0	0.00148399	0	346.41
MC3R	Peptide Binging Receptor	ACTH {Sp: Mouse, Rat}, ACTH {Sp: Human}, α-MSH {Sp: Human, Mouse, Rat}, β-MSH {Sp: Human}, β-MSH {Sp: Mouse}, β-MSH {Sp: Rat}, γ-MSH {Sp: Human, Mouse, Rat}	0	0	0	0	0	0	0	0	0	0	0	0.0399385	0.00332821	0	346.41
ADORA1	Adenosine receptors	adenosine	0	0	0	0.0243197	0	0	0	0.0216929	0	0.0205982	0	0.0148837	0.00679121	0	150.846
CALCR	Class B Receptor (peptide)	adrenomedullin {Sp: Rat}, adrenomedullin {Sp: Human}, adrenomedullin {Sp: Mouse}, adrenomedullin 2/intermedin {Sp: Rat}, adrenomedullin 2/intermedin {Sp: Human}, adrenomedullin 2/intermedin {Sp: Mouse}, α-CGRP {Sp: Mouse, Rat}, α-CGRP {Sp: Human}, amylin {Sp: Human}, amylin {Sp: Mouse, Rat}, β-CGRP {Sp: Mouse}, β-CGRP {Sp: Rat}, β-CGRP {Sp: Human}, calcitonin {Sp: Human}, calcitonin {Sp: Mouse, R…	0	0	0	0	0	0	0	0	0	0	0	0	0	0
AGTR2	Peptide Binging Receptor	angiotensin II {Sp: Human, Mouse, Rat}, angiotensin III {Sp: Human, Mouse, Rat}	0	0	0	0	0	0	0	0	0	0	0	0	0	0
FPR2	Peptide Binging Receptor	annexin I {Sp: Mouse}, annexin I {Sp: Human}, annexin I {Sp: Rat}, aspirin triggered lipoxin A4, aspirin-triggered resolvin D1, LXA₄, resolvin D1	0.0736283	0	0	0.0344693	0	0.0317763	0.330604	0	0	0	0	0	0.0392065	0	241.325
MRGPRX1	Class A Orphans	BAM8-22 {Sp: Human}	0	0	0	0	0	0	0	0	0	0	0	0	0	0
BDKRB2	Peptide Binging Receptor	bradykinin {Sp: Human, Mouse, Rat}, [des-Arg¹⁰]kallidin {Sp: Human}, [des-Arg⁹]bradykinin {Sp: Human, Mouse, Rat}, [Hyp³]bradykinin {Sp: Human}, kallidin {Sp: Human}, Lys-[Hyp³]-bradykinin {Sp: Human, Mouse, Rat}, T-kinin {Sp: Human, Rat}	0	0	0.00772655	0	0	0.0155404	0	0	0	0	0	0	0.00193891	0	248.853
BDKRB1	Peptide Binging Receptor	bradykinin {Sp: Human, Mouse, Rat}, [des-Arg¹⁰]kallidin {Sp: Human}, [des-Arg⁹]bradykinin {Sp: Human, Mouse, Rat}, [Hyp³]bradykinin {Sp: Human}, kallidin {Sp: Human}, Lys-[Hyp³]-bradykinin {Sp: Human, Mouse, Rat}, T-kinin {Sp: Human, Rat}	0	0	0	0	0	0	0	0	0	0	0	0	0	0
CASR	Class C	Ca²⁺, Mg²⁺	0	0	0	0	0	0	0	0	0	0	0	0	0	0
CCKBR	Peptide Binging Receptor	CCK-33 {Sp: Rat}, CCK-33 {Sp: Human}, CCK-33 {Sp: Mouse}, CCK-4 {Sp: Human}, CCK-8 {Sp: Human, Mouse, Rat}, gastrin-17 {Sp: Human}, gastrin-17 {Sp: Mouse}, gastrin-17 {Sp: Rat}	0	0	0	0.0222329	0	0	0	0	0	0	0	0	0.00185274	0	346.41
CCKAR	Peptide Binging Receptor	CCK-33 {Sp: Rat}, CCK-33 {Sp: Human}, CCK-33 {Sp: Mouse}, CCK-4 {Sp: Human}, CCK-8 {Sp: Human, Mouse, Rat}, gastrin-17 {Sp: Human}, gastrin-17 {Sp: Mouse}, gastrin-17 {Sp: Rat}	0.0213376	0	0	0	0	0	0	0	0	0	0	0	0.00177813	0	346.41
CCR8	Chemokine Receptor	CCL1 {Sp: Human}, CCL1 {Sp: Mouse}, CCL8 {Sp: Mouse}	0	0	0	0	0	0	0	0.0414393	0.00848689	0	0	0	0.00416051	0	288.2
CCR5	Chemokine Receptor	CCL11 {Sp: Mouse}, CCL11 {Sp: Rat}, CCL11 {Sp: Human}, CCL14 {Sp: Human}, CCL16 {Sp: Human}, CCL2 {Sp: Mouse}, CCL2 {Sp: Human}, CCL2 {Sp: Rat}, CCL3 {Sp: Mouse}, CCL3 {Sp: Rat}, CCL3 {Sp: Human}, CCL4 {Sp: Mouse}, CCL4 {Sp: Human}, CCL4 {Sp: Rat}, CCL5 {Sp: Human}, CCL5 {Sp: Mouse, Rat}, CCL7 {Sp: Human}, CCL7 {Sp: Mouse}, CCL7 {Sp: Rat}, CCL8 {Sp: Human}, CCL8 {Sp: Mouse}	0.061555	0.0183066	0	0	0	0	0.28289	0	0	0	0.0154976	0	0.0315208	0	257.502
CCR3	Chemokine Receptor	CCL11 {Sp: Rat}, CCL11 {Sp: Mouse}, CCL11 {Sp: Human}, CCL13 {Sp: Human}, CCL15 {Sp: Human}, CCL2 {Sp: Rat}, CCL2 {Sp: Mouse}, CCL2 {Sp: Human}, CCL24 {Sp: Mouse}, CCL24 {Sp: Human}, CCL26 {Sp: Human}, CCL28 {Sp: Human}, CCL28 {Sp: Mouse}, CCL5 {Sp: Human}, CCL5 {Sp: Mouse, Rat}, CCL7 {Sp: Rat}, CCL7 {Sp: Mouse}, CCL7 {Sp: Human}, CCL8 {Sp: Human}, CCL8 {Sp: Mouse}, CXCL10 {Sp: Mouse}, CXCL10 {Sp…	0	0	0	0	0	0	0	0	0	0	0	0	0	0
CRHR1	Class B Receptor (peptide)	CRF {Sp: Human, Mouse, Rat}, urocortin 1 {Sp: Human}, urocortin 1 {Sp: Mouse, Rat}	0	0	0	0	0	0	0	0	0	0	0	0	0	0
MRGPRX2	Class A Orphans	CST-14 {Sp: Mouse, Rat}	0	0	0	0.0116817	0	0	0	0	0	0.0294458	0.0414533	0	0.00688173	0	203.324
SSTR4	Peptide Binging Receptor	CST-14 {Sp: Mouse, Rat}, CST-17 {Sp: Human}, SRIF-14 {Sp: Human, Mouse, Rat}, SRIF-28 {Sp: Human, Mouse, Rat}	0.0304067	0	0	0.0187481	0	0	0	0	0	0	0	0	0.00409623	0	241.304
SSTR5	Peptide Binging Receptor	CST-14 {Sp: Mouse, Rat}, CST-17 {Sp: Human}, SRIF-14 {Sp: Human, Mouse, Rat}, SRIF-28 {Sp: Human, Mouse, Rat}	0	0	0	0	0	0	0	0	0	0	0	0	0	0
CXCR1	Chemokine Receptor	CXCL1 {Sp: Human}, CXCL1 {Sp: Mouse}, CXCL1 {Sp: Rat}, CXCL6 {Sp: Human}, CXCL8 {Sp: Human}	0.0213092	0	0.0673496	0	0	0.0774344	0	0	0	0	0	0	0.0138411	0	203.036
GPR17	Purin receptor cluster Receptor	cysteinyl-leukotrienes (CysLTs), uracil nucleotides	0	0.0272248	0.000692327	0.0190898	0	0	0	0	0	0.0480548	0	0.0354409	0.0108752	0	158.107
DRD2	Amine Receptor	dopamine	0.0167388	0	0	0	0	0	0	0	0.019645	0	0.039714	0.0362853	0.00936525	0	161.213
DRD1	Amine Receptor	dopamine	0	0	0	0	0	0	0	0	0	0	0	0	0	0
DRD3	Amine Receptor	dopamine	0	0	0	0	0	0	0	0	0	0	0	0	0	0
EDNRA	Peptide Binging Receptor	endothelin-1 {Sp: Human, Mouse, Rat}, endothelin-2 {Sp: Human}	0	0	0	0	0	0	0.000764426	0	0	0.0112666	0	0	0.00100259	0	323.143
GPR120	Other lipid Receptor	Free fatty acids	0.005285	0	0	0	0	0	0	0	0	0	0	0	0.000440417	0	346.41
FSHR	Glycoprotein Receptor	FSH {Sp: Human}, FSH {Sp: Mouse}, FSH {Sp: Rat}	0	0	0	0	0	0	0	0	0	0	0	0	0	0
GALR1	Peptide Binging Receptor	galanin {Sp: Human}, galanin {Sp: Mouse, Rat}, galanin-like peptide {Sp: Human}, galanin-like peptide {Sp: Mouse}, galanin-like peptide {Sp: Rat}	0.0138124	0	0	0.00850123	0	0	0	0	0	0	0	0	0.00185947	0	241.358
GHRHR	Class B Receptor (peptide)	GHRH {Sp: Human}, GHRH {Sp: Mouse}, GHRH {Sp: Rat}	0	0	0	0	0	0	0	0	0	0	0	0	0	0
GLP1R	Class B Receptor (peptide)	glucagon {Sp: Human, Mouse, Rat}, glucagon-like peptide 1-(7-36) amide {Sp: Human, Mouse, Rat}, glucagon-like peptide-1-(7-37) {Sp: Human, Mouse, Rat}	0.018506	0	0.0151122	0	0	0	0.0181214	0	0.0174231	0	0	0.0375369	0.00889162	0	138.286
GLP2R	Class B Receptor (peptide)	glucagon-like peptide 2 {Sp: Human}, glucagon-like peptide 2 {Sp: Rat}, glucagon-like peptide 2 {Sp: Mouse}, glucagon-like peptide 2-(3-33) {Sp: Human}, glucagon-like peptide 2-(3-33) {Sp: Rat}, glucagon-like peptide 2-(3-33) {Sp: Mouse}	0	0	0	0	0	0	0	0	0	0.0152264	0	0	0.00126886	0	346.41
LHCGR	Glycoprotein Receptor	hCG {Sp: Human}, LH {Sp: Human}, LH {Sp: Mouse}, LH {Sp: Rat}	0	0	0	0	0	0.0106223	0	0.0793337	0	0	0	0	0.00749634	0	304.523
GRM7	Class C	L-glutamic acid	0	0.0158258	0.00389003	0.00555808	0.014141	0.0300111	0	0	0	0	0	0	0.0057855	0	164.427
GRM8	Class C	L-glutamic acid	0	0	0.00436476	0.0120966	0	0	0	0.0157402	0	0	0	0	0.00268346	0	203.094
GRM5	Class C	L-glutamic acid	0	0	0	0	0	0	0.00171579	0	0	0	0	0	0.000142982	0	346.41
MCHR2	Peptide Binging Receptor	melanin-concentrating hormone {Sp: Human, Mouse, Rat}	0	0	0	0	0	0	0	0	0	0	0	0	0	0
MTNR1A	Amine Receptor	melatonin	0	0	0	0	0	0	0	0	0	0	0	0	0	0
MTNR1B	Amine Receptor	melatonin	0	0	0	0	0	0	0	0	0	0	0	0	0	0
TACR3	Peptide Binging Receptor	neurokinin A {Sp: Human, Mouse, Rat}, neurokinin B {Sp: Human, Mouse, Rat, Pig}, substance P {Sp: Human, Mouse, Rat}	0	0	0	0	0	0	0	0	0	0	0	0	0	0
NTSR2	Peptide Binging Receptor	neuromedin N {Sp: Mouse, Rat}, neuromedin N {Sp: Human}, neurotensin {Sp: Human, Mouse, Rat}	0	0	0	0	0	0	0	0	0	0.0368057	0	0	0.00306714	0	346.41
NMUR2	Peptide Binging Receptor	neuromedin S-33 {Sp: Human}, neuromedin S-36 {Sp: Mouse}, neuromedin S-36 {Sp: Rat}, neuromedin U-23 {Sp: Rat}, neuromedin U-25 {Sp: Human}	0	0	0	0	0	0	0	0	0	0	0	0	0	0
NPFFR1	Peptide Binging Receptor	neuropeptide AF {Sp: Rat}, neuropeptide AF {Sp: Human}, neuropeptide AF {Sp: Mouse}, neuropeptide FF {Sp: Human, Mouse, Rat}, neuropeptide SF {Sp: Human}, RFRP-1 {Sp: Human}, RFRP-3 {Sp: Human}	0	0	0	0	0	0	0.0468123	0	0	0	0	0	0.00390103	0	346.41
NPFFR2	Peptide Binging Receptor	neuropeptide AF {Sp: Rat}, neuropeptide AF {Sp: Human}, neuropeptide AF {Sp: Mouse}, neuropeptide FF {Sp: Human, Mouse, Rat}, neuropeptide SF {Sp: Human}, RFRP-1 {Sp: Human}, RFRP-3 {Sp: Human}	0	0	0	0	0	0.0129977	0	0	0	0	0	0	0.00108314	0	346.41
NPBWR1	Peptide Binging Receptor	neuropeptide B-23 {Sp: Rat}, neuropeptide B-23 {Sp: Mouse}, neuropeptide B-23 {Sp: Human}, neuropeptide B-29 {Sp: Human}, neuropeptide B-29 {Sp: Rat}, neuropeptide B-29 {Sp: Mouse}, neuropeptide W-23 {Sp: Human}, neuropeptide W-23 {Sp: Mouse, Rat}, neuropeptide W-30 {Sp: Rat}, neuropeptide W-30 {Sp: Mouse}, neuropeptide W-30 {Sp: Human}	0.0134551	0	0	0	0.00676478	0	0	0	0	0	0	0	0.00168499	0	248.418
NPSR1	Peptide Binging Receptor	neuropeptide S {Sp: Human}, neuropeptide S {Sp: Mouse}, neuropeptide S {Sp: Rat}	0	0	0	0	0	0	0	0	0	0	0	0	0	0
NPY2R	Peptide Binging Receptor	neuropeptide Y {Sp: Human, Mouse, Rat}, neuropeptide Y-(3-36) {Sp: Human, Mouse, Rat}, pancreatic polypeptide {Sp: Mouse}, pancreatic polypeptide {Sp: Rat}, pancreatic polypeptide {Sp: Human}, peptide YY {Sp: Human}, peptide YY {Sp: Mouse, Rat, Pig}	0	0	0	0	0	0	0	0	0	0	0	0	0	0
NPY1R	Peptide Binging Receptor	neuropeptide Y {Sp: Human, Mouse, Rat}, pancreatic polypeptide {Sp: Human}, pancreatic polypeptide {Sp: Rat}, pancreatic polypeptide {Sp: Mouse}, peptide YY {Sp: Human}, peptide YY {Sp: Mouse, Rat, Pig}	0	0	0	0	0	0	0	0	0	0	0	0	0	0
NPY5R	Peptide Binging Receptor	neuropeptide Y {Sp: Human, Mouse, Rat}, pancreatic polypeptide {Sp: Human}, pancreatic polypeptide {Sp: Rat}, pancreatic polypeptide {Sp: Mouse}, peptide YY {Sp: Human}, peptide YY {Sp: Mouse, Rat, Pig}	0	0	0	0	0	0	0	0	0	0	0	0	0	0
GPR119	Class A Orphans	N-oleoylethanolamide	0	0	0	0	0	0	0	0	0	0	0	0	0	0
GPR39	Class A Orphans	obestatin {Sp: Human}, Zn²⁺	0	0	0	0	0	0	0	0	0	0	0	0	0	0
HCRTR2	Peptide Binging Receptor	orexin-A {Sp: Human, Mouse, Rat}, orexin-B {Sp: Human}, orexin-B {Sp: Mouse, Rat}	0	0	0	0	0	0	0	0	0	0	0	0	0	0
AVPR1A	Peptide Binging Receptor	oxytocin {Sp: Human, Mouse, Rat}, vasopressin {Sp: Human, Mouse, Rat}	0.00918949	0	0	0.0282721	0	0.0611402	0	0	0	0.0282155	0.053584	0	0.0150334	0	149.78
ADCYAP1R1	Class B Receptor (peptide)	PACAP-27 {Sp: Human, Mouse, Rat}, PACAP-38 {Sp: Human, Mouse, Rat}, PHI {Sp: Mouse, Rat}, PHM {Sp: Human}, PHV {Sp: Rat}, PHV {Sp: Human}, VIP {Sp: Human, Mouse, Rat}	0.00584548	0	0	0	0	0.00804221	0	0	0	0.00913215	0	0	0.00191832	0	184.694
PTGFR	Eicosanoids Receptor	PGD₂, PGE₂, PGF₂α, PGI₂	0	0	0	0	0.0111092	0	0	0	0	0	0	0	0.000925763	0	346.41
PROKR2	Peptide Binging Receptor	prokineticin-1 {Sp: Human}, prokineticin-1 {Sp: Mouse}, prokineticin-1 {Sp: Rat}, prokineticin-2 {Sp: Human}, prokineticin-2 {Sp: Mouse, Rat}	0	0	0	0	0	0	0	0	0	0	0	0	0	0
GPR37	Class A Orphans	prosaposin	0.0449676	0	0.011467	0	0	0	0	0	0	0.0695235	0	0.0442122	0.0141809	0	171.796
PRLHR	Peptide Binging Receptor	PrRP-20 {Sp: Human}, PrRP-20 {Sp: Rat}, PrRP-31 {Sp: Human}, PrRP-31 {Sp: Rat}	0	0	0	0	0	0	0	0	0	0.0302654	0	0	0.00252212	0	346.41
QRFPR	Peptide Binging Receptor	QRFP {Sp: Human}, QRFP {Sp: Mouse}, QRFP {Sp: Rat}	0	0	0	0	0	0	0	0	0	0	0	0	0	0
SCTR	Class B Receptor (peptide)	secretin {Sp: Rat}, secretin {Sp: Human}, secretin {Sp: Mouse}	0	0	0	0	0	0	0.0344975	0	0	0	0	0	0.00287479	0	346.41
GPR6	Class A Orphans	sphingosine 1-phosphate	0	0	0	0	0	0	0	0	0	0	0	0	0	0
S1PR5	Lysophospholipids Receptor	sphingosine 1-phosphate, sphingosylphosphorylcholine	0	0.0266159	0.0136409	0	0.0133979	0.0257659	0	0	0	0	0	0	0.00661839	0	158.615
FZD10	Frizzled	Wnt	0	0	0	0	0	0	0	0	0	0	0	0	0	0
XCR1	Chemokine Receptor	XCL1 {Sp: Human}, XCL1 {Sp: Rat}, XCL1 {Sp: Mouse}, XCL2 {Sp: Human}	0	0	0	0	0	0	0.0231134	0	0	0	0	0.0319456	0.00458825	0	237.128
OPRK1	Peptide Binging Receptor	α-neoendorphin {Sp: Human, Mouse, Rat}, β-endorphin {Sp: Rat}, β-endorphin {Sp: Human}, β-endorphin {Sp: Mouse}, β-neoendorphin {Sp: Human, Mouse, Rat}, big dynorphin {Sp: Human, Mouse, Rat}, dynorphin A {Sp: Human, Mouse, Rat}, dynorphin A-(1-13) {Sp: Human, Mouse, Rat}, dynorphin A-(1-8) {Sp: Human, Mouse, Rat}, dynorphin B {Sp: Human, Mouse, Rat}, [Leu]enkephalin {Sp: Human, Mouse, Rat}, [Met]…	0	0	0.00692273	0	0.0121682	0	0	0	0.000937447	0	0	0	0.00166903	0	230.95
MRGPRD	Class A Orphans	β-alanine	0	0	0.24373	0	0	0.130101	0	0	0	0.0907857	0	0.0870554	0.0459726	0	169.495
OPRD1	Peptide Binging Receptor	β-endorphin {Sp: Human}, β-endorphin {Sp: Rat}, β-endorphin {Sp: Mouse}, dynorphin A {Sp: Human, Mouse, Rat}, dynorphin A-(1-13) {Sp: Human, Mouse, Rat}, dynorphin A-(1-8) {Sp: Human, Mouse, Rat}, dynorphin B {Sp: Human, Mouse, Rat}, endomorphin-1 {Sp: Human}, [Leu]enkephalin {Sp: Human, Mouse, Rat}, [Met]enkephalin {Sp: Human, Mouse, Rat}	0	0	0.0430505	0.026531	0	0	0	0	0	0.0335675	0	0	0.00859574	0	185.522
OPRM1	Peptide Binging Receptor	β-endorphin {Sp: Human}, β-endorphin {Sp: Rat}, β-endorphin {Sp: Mouse}, dynorphin A {Sp: Human, Mouse, Rat}, dynorphin A-(1-13) {Sp: Human, Mouse, Rat}, dynorphin A-(1-8) {Sp: Human, Mouse, Rat}, dynorphin B {Sp: Human, Mouse, Rat}, endomorphin-1 {Sp: Human}, [Leu]enkephalin {Sp: Human, Mouse, Rat}, [Met]enkephalin {Sp: Human, Mouse, Rat}	0	0	0	0	0	0	0	0	0	0	0	0	0	0
TAAR1	Amine Receptor	β-phenylethylamine, dopamine, octopamine, tyramine	0	0	0	0	0	0	0	0	0	0	0	0.0844317	0.00703597	0	346.41
