# Supplementary material for: Transcriptome analysis of G protein-coupled receptors in distinct genetic subgroups of acute myeloid leukemia: identification of potential disease-specific targets
Source: Blood Cancer J. 2016 Jun 3;6(6):e431–. doi: 10.1038/bcj.2016.36 (PMC5141352; doi:10.1038/bcj.2016.36)
Supplement: Supplementary Table 7 [file bcj201636x7.xlsx]

## Sheet: lRPKM
Supplementary table 7
	Gene expression level in log2(RPKM+1)															Delta CT = Ct gene – Ct reference using 4 control genes (GAPDH, ACTB, EIF4H, HNRNPL)
	Control genes				10 selected GPCRs											10 selected GPCRs
AML sample id	GAPDH	ACTB	EIF4H	HNRNPL	C3AR1	CD97	FPR1	GPR126	GPR183	LPAR6	LTB4R	OPN3	PTGER4	TAPT1		C3AR1	CD97	FPR1	GPR126	GPR183	LPAR6	LTB4R	OPN3	PTGER4	TAPT1
04H024	11.8613	11.768	6.73449	7.35048	6.49295	8.28223	5.69042	1.30966	5.35969	0.181395	4.33639	3.006	5.50337	3.0648		3.70495	1.26826	4.976	7.72395	2.90935	9.7817	5.76695	6.6008	3.78575	5.3872
04H112	11.3408	11.1042	6.66581	7.32557	4.18416	8.59305	3.5407	0.77484	3.279	0.386403	3.81004	4.01178	4.73918	2.90328		6.21275	0.409362	6.98805	8.63205	4.72165	9.56155	5.3789	5.02875	4.8432	4.77915
05H050	11.6903	11.6142	6.48862	6.84346	5.54124	8.03165	7.08955	0.0579285	6.25672	4.38365	4.44536	4.2553	6.19079	2.2471		4.9751	1.32184	3.481	14.4289	2.64755	5.5906	5.2783	5.2692	3.0965	6.35125
07H160	11.258	10.645	5.63088	7.00816	6.45823	7.56719	2.08722	5.62401	1.87933	2.05771	5.10025	1.42495	2.82928	5.73042		3.6768	1.23367	8.36535	1.1415	6.4402	6.1842	3.2491	7.07255	5.89645	1.90495
09H083	10.1701	9.61084	6.00812	6.65765	4.86954	7.14636	2.6428	0.888391	5.64641	0.411394	3.38855	3.12753	5.38121	3.79536		5.0654	1.38392	7.4511	8.3781	2.9182	9.76695	5.4201	5.09725	3.7833	3.8164
09H113	10.5741	10.3907	5.92637	6.51938	2.80689	6.35196	0.167923	0.39346	3.08134	3.03743	3.41994	3.31436	5.35801	4.215		7.3631	2.03684	13.1859	9.4736	4.4409	6.0378	5.5176	5.20655	3.2407	3.6047
10H056	11.7916	10.6659	6.91442	7.59642	2.25213	6.50814	3.30882	0.0746698	5.45077	2.07691	3.04153	3.24822	6.33921	3.28448		8.57725	2.9895	7.2933	11.5641	3.973	7.8045	5.81045	5.92875	2.9005	4.80475
10H072	10.9517	11.2875	6.26485	6.6174	5.40749	6.80524	6.90188	0.263046	6.64433	1.3096	4.73145	3.22608	6.14858	2.82482		5.1028	2.53478	3.4774	11.4293	2.5839	9.1426	4.13515	6.20935	3.38835	5.6196
10H115	10.6457	9.83375	6.65354	7.3321	4.56801	6.76982	1.32039	0.12688	3.90217	0.637082	3.62849	2.93098	4.09968	4.04646		6.2641	2.06132	10.1428	12.3353	4.8016	9.2899	5.9569	6.1817	5.2318	4.56815
11H058	10.9	10.0075	6.81904	7.43643	4.54986	6.5952	0.299116	1.21519	4.42264	3.32766	4.5224	3.59594	4.67218	3.46775		5.91235	2.552	11.9304	7.8388	3.63275	6.7109	4.59	5.6163	4.50595	4.3324
