# Supplementary material for: Transcriptome analysis of G protein-coupled receptors in distinct genetic subgroups of acute myeloid leukemia: identification of potential disease-specific targets
Source: Blood Cancer J. 2016 Jun 3;6(6):e431–. doi: 10.1038/bcj.2016.36 (PMC5141352; doi:10.1038/bcj.2016.36)
Supplement: Supplementary Table 8 [file bcj201636x8.xlsx]

## Sheet: Feuil1
Supplementary table 8
	FAB	GPCRs	Difference of mean expression level between AML of M4 or M5 subtype and other AML samples
			Leucegene		TCGA
			Difference	P value	Difference	P value
	AML-M4	FPR1	2.20367	1.87793e-10	1.81551	2.54376e-06
		CCR2	1.9948	1.42952e-07	1.96047	9.53554e-09
		C5AR1	1.95879	4.91887e-09	2.01476	2.38184e-07
		GPR183	1.7206	3.96985e-09	0.910445	3.1464e-05
		P2RY13	1.60221	2.4564e-11	1.44232	6.48532e-10
		PTAFR	1.54856	1.05849e-09	1.60217	1.17316e-09
		CCR1	1.54789	1.44838e-09	2.02323	1.16766e-14
		VIPR1	1.48956	5.94011e-13	0.676768	0.00061249
	AML-M5	CCR1	2.28456	5.16816e-11	1.72002	1.46974e-06
		PTAFR	2.26003	2.81042e-12	2.16466	1.69743e-07
		GPR174	-2.17679	9.26651e-15	-2.16068	2.48964e-08
		GABBR1	2.12626	8.27707e-10	1.32607	0.000284265
		CX3CR1	1.87802	2.84096e-06	2.30751	3.88478e-07
		P2RY2	1.8608	6.05489e-14	1.55717	4.0553e-06
		GPR56	-1.81164	8.38971e-10	-1.44556	0.00012252
		NMUR1	1.62426	3.80455e-06	1.69904	0.000306372
		SUCNR1	-1.61058	1.79643e-08	-1.6187	7.4162e-05
		OR2W3	-1.59933	2.82132e-12	-1.58048	3.59288e-07
		HTR7	1.57844	6.65393e-07	1.42725	1.48751e-07
		GPR97	-1.55335	3.85457e-06	-1.16738	0.000534778
