# Supplementary material for: Transcriptome analysis of G protein-coupled receptors in distinct genetic subgroups of acute myeloid leukemia: identification of potential disease-specific targets
Source: Blood Cancer J. 2016 Jun 3;6(6):e431–. doi: 10.1038/bcj.2016.36 (PMC5141352; doi:10.1038/bcj.2016.36)
Supplement: Supplementary Table 9 [file bcj201636x9.xlsx]

## Sheet: Feuil9
Supplementary table 9
Samples	Group	ADRA2C	GPR153	CXCR7/ACKR3	RXFP1	GPR126	CYSLTR2
AML samples
05H184	t(8;21)	2.55038	1.47518	3.60384	0.132708	0.00447982	2.78507
07H137	t(8;21)	3.26777	1.5317	3.05993	0.0845678	0.0165819	1.10416
08H034	t(8;21)	1.96421	3.60517	2.89121	0.00315605	0	2.1478
09H040	t(8;21)	2.66247	2.18212	3.99511	0.0032856	0.0144981	3.76062
11H107	t(8;21)	3.76957	2.54137	0.615529	0	0.0117675	4.26403
03H065	t(8;21)	2.18446	3.97613	3.15521	0	0.0123112	3.86298
03H083	t(8;21)	4.91727	2.06444	1.15305	0.193343	0.246238	1.10085
05H042	t(8;21)	3.6323	1.83347	2.5518	0.152222	0.0674873	3.09613
05H118	t(8;21)	4.25056	3.71495	2.22922	0	0.010651	4.13617
08H042	t(8;21)	3.59461	2.48548	2.67188	0.0169954	0.00705194	3.81942
08H072	t(8;21)	4.13577	2.52227	2.79075	0.0353565	0.0404857	3.01472
10H030	t(8;21)	4.70127	1.64071	1.57805	0.0250713	0	3.53985
10H119	t(8;21)	2.92727	1.97624	1.77302	0	0.00468116	3.91129
12H045	t(8;21)	4.38877	3.0114	3.02886	0.00984877	0.0408223	2.78969
12H098	t(8;21)	2.49007	2.35727	2.55349	0	0.0104648	1.93593
12H166	t(8;21)	1.80752	2.11625	2.16119	0.0118248	0.00345832	2.2007
12H180	t(8;21)	3.13824	2.91375	2.98109	0	0	4.31881
12H183	t(8;21)	3.82904	2.91963	2.14877	0.0137981	0.00341514	1.45935
06H035	t(8;21)	2.049	2.61026	3.53777	0.19444	0.00459487	2.86002
06H151	inv(16)	0.0352579	0.657677	2.45557	3.23525	0.00900312	1.0049
06H115	inv(16)	0	0.211237	3.17289	2.34025	0.00266652	1.73777
04H091	inv(16)	0.307685	0.183353	2.87585	4.03375	0.00216242	2.04787
09H066	inv(16)	0	0.401117	3.21896	1.52853	0	1.26744
12H044	inv(16)	0.156125	0.405132	4.10958	3.14451	0	2.54137
03H095	inv(16)	0.269727	0.405709	2.72379	3.35017	0.0142696	0.443988
03H109	inv(16)	1.66746	0.480038	4.46082	3.66365	0.00265212	1.24733
03H112	inv(16)	0.25365	0.349218	3.56601	3.15038	0.0060179	1.62591
04H030	inv(16)	1.09534	0.535406	3.51792	2.88122	0.0247168	1.16697
04H061	inv(16)	0.108772	0.534141	3.76976	1.95183	0.0103932	1.13289
05H113	inv(16)	0.00926117	0.437505	3.17335	2.40984	0.00317044	1.01732
05H136	inv(16)	0.116232	0.414352	2.99625	1.31052	0.0105507	1.31244
07H144	inv(16)	0.16364	0.595112	2.62823	2.63219	0.0064632	1.28701
08H081	inv(16)	0.048278	0.554658	3.18573	2.70331	0.0858597	1.65164
08H099	inv(16)	0	0.17154	2.65926	1.24402	0.00269532	0.883676
09H016	inv(16)	0.513177	0.346123	3.66163	3.677	0.00360224	1.55523
10H008	inv(16)	0.0137409	0.599775	5.16519	2.24713	0.00517	1.80033
11H022	inv(16)	0.0195596	0.613352	1.46481	1.63755	0.00276732	0.867683
11H104	inv(16)	0.125056	0.962638	3.48101	1.69698	0.0301948	0.422233
11H179	inv(16)	0.0470078	0.584549	3.37662	0.906844	0.00548622	0.928935
12H042	inv(16)	0.00982011	0.23831	3.19638	2.1311	0	1.44526
06H020	inv(16)	0.00851557	0.610719	3.47486	2.7288	0.00240729	1.1472
13H066	inv(16)	0.0605593	0.444921	3.20524	3.40179	0.00867333	0.780999
07H099	inv(16)	0	0.219996	2.76573	1.69123	0.00591732	1.87448
12H165	inv(16)	0.122726	0.324799	3.83074	2.40085	0	1.16084
10H038	Normal karyotype	2.45216	0.230806	0.21738	0.00555808	0.00390442	0.595991
02H053	Normal karyotype_NPM1_FLT3-ITD	0.43454	3.0415	0.0260351	0.0620526	0.00789873	1.92356
02H066	Normal karyotype_NPM1_FLT3-ITD	0.0110662	1.71013	0.71101	0.223534	0.0186199	1.06178
03H116	Normal karyotype_NPM1_FLT3-ITD	0.238175	3.94264	0.0852343	0.0501882	0.0105507	3.12543
03H119	Normal karyotype	0.0700595	0.476112	3.31046	0.402231	0.0528749	0.792914
04H024	Normal karyotype_NPM1	0.0271824	0.767189	1.11324	0.46003	1.32946	2.0467
04H112	Normal karyotype_NPM1_FLT3-ITD	0.402384	0.446224	2.46269	3.64355	0.793421	2.6809
04H133	Normal karyotype_NPM1_FLT3-ITD	0.267104	0.797254	0.555846	2.18689	0.0138838	4.7291
05H163	Normal karyotype	0.487013	0.345601	0.517135	0.0568748	0.028951	1.69146
06H028	Normal karyotype_NPM1	0.0620526	1.19338	0.997849	1.52462	0.00828608	2.32348
06H144	Normal karyotype_NPM1	0.0393911	1.75576	0.0433445	0.0500628	0.0101783	2.87912
07H062	Normal karyotype_NPM1_FLT3-ITD	0.0433585	0.462157	2.28464	2.94259	0.205267	3.33426
07H135	Normal karyotype_NPM1_FLT3-ITD	0.252597	2.98352	0.170874	1.71822	0.0283853	3.01573
08H048	Normal karyotype	2.40381	0.385696	0.965618	0.213901	0.0359195	1.22864
09H031	Normal karyotype_NPM1_FLT3-ITD	0.0355395	0.332358	0.110951	0.948055	2.00987	4.08824
09H043	Normal karyotype_NPM1_FLT3-ITD	0.0102642	0.609868	2.47545	1.46034	0.0376071	3.2703
09H083	Normal karyotype_NPM1_FLT3-ITD	0.0567777	0.199902	2.28947	2.34063	0.901842	3.63081
09H113	Normal karyotype	0.0098631	0.165005	4.48348	0.0421961	0.400407	1.38978
09H115	Normal karyotype_FLT3-ITD	1.8444	0.311375	1.00306	0.671076	0.204804	3.46785
10H056	Normal karyotype	0.0139839	1.88532	1.65062	0.00534249	0.0777625	0.380962
10H092	Normal karyotype_NPM1_FLT3-ITD	0.110724	0.588258	0.877454	2.64144	0.170694	5.12319
10H095	Normal karyotype_NPM1_FLT3-ITD	0.0186484	0.888695	0.299151	2.27304	0.0157545	4.70082
10H115	Normal karyotype_NPM1_FLT3-ITD	0.0643035	1.9757	0.134642	0.228148	0.130997	5.19455
11H058	Normal karyotype_NPM1_FLT3-ITD	0	0.556052	0.891357	0.524445	1.21835	3.82733
11H142	Normal karyotype_NPM1_FLT3-ITD	0.142361	2.68911	0.0585797	0.0121109	0.00299769	5.19029
11H151	Normal karyotype_NPM1	0.0495611	0.292181	0.138054	0.0313811	0.844619	1.64295
10H101	Normal karyotype_NPM1_FLT3-ITD	0.0425463	0.179702	0.956525	2.39925	1.27628	4.89441
11H009	Normal karyotype_FLT3-ITD	0.0362571	0.602571	2.37256	1.02388	0.528171	2.91118
11H021	Normal karyotype_FLT3-ITD	0.0620803	2.44163	2.47854	0.156643	0.0249437	2.68771
11H072	Normal karyotype_NPM1_FLT3-ITD	0.0766138	0.289268	1.20227	2.674	1.17806	3.97831
13H058	Normal karyotype	0	0.122527	1.94578	0.0286964	0.0235251	0.906229
05H050	Normal karyotype_FLT3-ITD	0.127752	0.837499	2.2429	1.08608	0.0553067	2.72302
10H166	Normal karyotype_NPM1_FLT3-ITD	0.251083	0.596506	1.18091	0.35567	2.48595	3.42127
11H160	Normal karyotype_FLT3-ITD	0.0362853	0.293983	1.79134	1.89436	0.0626329	2.70759
11H006	Normal karyotype_NPM1	0.218347	0.68027	0.738517	0.494026	0.489615	1.8475
11H083	Normal karyotype_NPM1_FLT3-ITD	0.0547513	0.248571	1.82345	2.10812	0.232108	3.97671
11H095	Normal karyotype	0.33034	1.03497	2.15866	0.279234	0.0332997	0.353493
05H094	Normal karyotype_NPM1	0.173575	0.588152	0.162468	1.08154	0.364382	2.41962
09H111	Normal karyotype_NPM1	0.039349	0.374923	0.444561	0.00758304	0.0547513	2.50311
10H072	Normal karyotype_NPM1	0.0647725	0.736414	0.457248	0.0811487	0.269129	0.850311
11H126	Normal karyotype_NPM1	0.203264	0.664219	1.03831	0.0367495	0.0915035	1.50948
05H149	Normal karyotype	0	0.266817	3.80861	2.67429	0.0429665	3.57918
07H042	Normal karyotype_NPM1_FLT3-ITD	0.212557	0.79526	0.698396	0.096896	0.253663	3.19588
08H112	Normal karyotype	0.0574017	0.195146	1.04022	0.0155975	2.22926	1.69699
10H052	Normal karyotype_NPM1_FLT3-ITD	0.0481106	1.86521	0.669108	0.376313	0.124924	3.62355
10H089	Normal karyotype	0.00603226	0.200165	0.741963	0.00840083	0.00652065	0.602134
11H046	Normal karyotype	1.84025	0.206943	2.35701	1.28557	0.0117819	3.65115
09H018	MLL translocations	0.0832202	0.226484	1.22344	0.996902	5.58907	3.9209
05H025	MLL translocations	0.0523185	1.48689	1.42808	0.0520959	0.0678177	0.814559
05H128	MLL translocations	0.766816	1.68205	3.27806	0.12861	6.58524	1.83873
07H045	MLL translocations	1.16994	2.90831	2.37779	0.44489	0.023227	0.443681
06H066	MLL translocations	0.843646	0.601335	0.759889	1.06437	0.739623	0.844161
02H017	MLL translocations	0.659395	2.27111	0.189856	2.34404	5.58051	0.742731
06H088	MLL translocations	3.56493	0.29092	1.70613	0.966903	6.10776	2.69541
07H160	MLL translocations	0.237955	1.01814	0.279863	2.91013	5.66016	2.03335
08H085	MLL translocations	3.17739	5.98348	2.13494	0	0.0222187	0.51004
08H129	MLL translocations	0.735765	0.254509	0.588239	0.229428	4.83874	1.88224
12H057	MLL translocations	0.0187623	0.0722019	1.66956	0.0408083	0.98863	1.00367
05H066	MLL translocations	2.84266	0.661266	1.36973	0.0554872	5.76796	1.46387
06H117	MLL translocations	0.806712	0.279174	2.4095	0.219004	5.79212	1.67294
07H003	MLL translocations	0.0107942	1.34126	0.157781	0.391361	5.23541	2.81098
01H001	MLL translocations	0.178797	0.298811	5.18783	0.53042	3.95487	0.857049
02H032	MLL translocations	1.21616	0.730592	3.01174	1.43679	3.9231	0.489563
03H067	MLL translocations	1.85974	0.714144	1.25916	1.09375	4.73551	0.775421
04H080	MLL translocations	0.43266	3.10915	1.17485	0.460575	0.0267859	0.59256
04H121	MLL translocations	0.0887658	1.28776	0.21359	1.47928	6.236	0.810994
07H041	MLL translocations	2.7008	2.20644	3.31739	1.59648	0.211174	0.259556
08H021	MLL translocations	2.445	1.27113	1.06624	1.73249	0.103195	1.00515
08H139	MLL translocations	1.20931	0.90025	3.67664	1.42728	0.0247594	1.6668
09H010	MLL translocations	2.93293	1.80158	1.31254	1.95882	0.439974	0.590636
09H032	MLL translocations	1.93916	1.45246	0.174202	2.17956	6.20354	0.594749
09H098	MLL translocations	2.0484	2.3726	0.855312	0.183391	0.194579	0.460019
10H058	MLL translocations	0.150924	0.827656	0.531589	0.456533	0.0185202	0.568353
10H127	MLL translocations	2.25246	1.55602	0.924526	0.767519	0.0495332	0.242438
04H041	MLL translocations	0.190552	0.857551	0.814961	0.283211	4.87181	1.03367
10H031	MLL translocations	0.574082	0.350101	4.83002	0.0939117	3.41731	2.21102
06H152	MLL translocations	0.22641	0.496043	2.90833	0.991485	5.83712	1.19498
Normal cell samples
B_05	Bcells	0.0379725	0.118027	1.24318	0.0145838	0	0.0764223
B_03	Bcells	0	0.0992279	1.5513	0	0.0178507	0.0479571
B_02	Bcells	0.0511354	0.0410607	1.0222	0	0.00486809	0
B_04	Bcells	0	0.0167102	1.37462	0	0.0024649	0.0266726
B_01	Bcells	0	0	1.27056	0	0.0116531	0.0316352
Ery1_II	Ery-I	0	0.14543	0.915674	0.049812	0.722702	1.46921
ERY_1	Ery-I	0.00841518	0.168129	0.81027	0.104041	1.05728	0.943681
Ery2_II	Ery-II	0.0742451	0.105678	0.355073	0	0.0212807	0.731583
ERY_2	Ery-II	0	0.0120108	0.0309152	0.00198955	0.0243764	0.297015
ERY_3	Ery-III	0	0.0185914	0.00725292	0	0.006061	0.111125
Ery4_II	Ery-IV	0	0.607408	0.565383	0.0302654	0.060836	1.31053
ERY_4	Ery-IV	0	0.568042	1.00516	0.0117819	0.049338	1.44917
Myelomonocytic_precursor	Gran-I	0.0157116	0.703942	1.2809	0.107326	0.953302	2.52046
Myeloblast_I	Gran-I	0	0.658134	1.87205	0.405437	1.94288	1.45218
MyeloMonocytic_progenitors	Gran-I	0	0.408364	1.65161	0.11402	1.07988	0.984619
Promyelocytes	Gran-II	0.0167245	0	0.0156117	0	0.00708066	0.0601581
Promyelocyte_I	Gran-II	0.0191041	0.11466	0.376679	0.0155689	0.242145	0.281265
Myelocytes	Gran-III	0	0.00705194	0.00685094	0	0.00207599	0.0224886
Myelocyte_I	Gran-III	0	0.0230708	0.136506	0.00517	0.0127403	0.0246317
Metamyelocyte_I	Gran-IV	0	0.115619	0.162597	0	0.0123112	0.862289
Metamyelocytes	Gran-IV	0	0.0913004	0	0	0.00207599	0.0716391
G_04	Granulocytes	0	0.0377758	0.0344834	0	0.00262332	1.29713
G_05	Granulocytes	0	0	0.0268425	0	0	1.15344
G_03	Granulocytes	0	0.0860228	0.0631992	0	0	1.41225
G_02	Granulocytes	0	0.0265735	0	0.00738211	0.0039188	0.80573
G_01	Granulocytes	0	0	0	0	0	0.872104
BandSegment_I	Gran-V	0.0159257	0.022872	0.269931	0.00654937	0.0200719	0.453807
Band-segmented_granulocytes	Gran-V	0	0.0125687	0.0357084	0	0	0.010078
M_01	Monocytes	0	0.221098	0.403159	0.00485371	0.0639999	2.56533
M_04	Monocytes	0	0.161939	0.732026	0.0356521	0.0523185	2.8287
M_02	Monocytes	0	0.297919	0.447696	0.0160113	0.0464072	2.53726
M_05	Monocytes	0	0.271055	0.778612	0	0.0488221	2.85433
M_03	Monocytes	0	0.284822	0.472353	0.0387733	0.0255108	2.73191
07H140	nBM	0	0.68629	1.77008	0.0525411	0.852079	1.01568
09H007	nBM	0	0.961475	1.77145	0.243693	0.844185	0.717596
11H020	nBM	0.0238657	0.730018	0.604109	0.0434005	0.616781	0.580628
Pre-B-1_II	Pre-B-I	0.144843	0.0649518	0	0	0.0795795	0.557944
pre-B_1	Pre-B-I	0.0657377	0.0451494	0.331212	0.000620226	0.0350045	0.183213
Pre-B-2_II	Pre-B-II	0.00667862	0.214087	0	0	0.121387	0.309572
pre-B_2	Pre-B-II	0.0579839	0.0827162	0.0640551	0	0.0661374	0.208817
T_04	Tcells	0	0.740634	1.89096	0	0.136506	1.24629
T_03	Tcells	0	0.640149	1.78088	0	0.0364682	1.4826
T_05	Tcells	0	1.20044	1.54726	0	0.0215082	1.49559
T_01	Tcells	0	0.89396	1.74761	0	0.0773661	1.07298
T_02	Tcells	0	0.715454	1.84164	0	0.107982	1.14345
0_01	WBC	0	0.542694	1.14791	0.0329754	0.128082	2.07292
0_03	WBC	0	0.920065	1.10106	0.00850123	0.170528	2.69014
0_02	WBC	0	0.506703	0.847957	0.0243481	0.200856	2.23214
T-test calculated between specific AML genetic subgroup and each normal cell sample identified
		t(8;21)	t(8;21)	inv(16)	inv(16)	MLL-trans	NK NPM1 and FLT3-ITD
Bcells		1.58983e-11	1.16169e-11	8.87603e-12	1.92896e-13	5.53389e-07	9.09613e-13
Gran-Ery-I		1.55542e-11	3.2016e-11	2.35236e-13	2.76185e-13	0.00020552	0.00505263
Gran-Ery-II		1.25011e-11	1.72598e-11	0.000651038	1.90847e-13	6.03356e-07	0.000359472
Gran-Ery-III
Gran-Ery-IV		1.53475e-11	8.11664e-10	0.0107537	2.13306e-13	7.22774e-07	5.12471e-09
Gran-I		1.55667e-11	1.7173e-08	0.000443902	7.52416e-10	0.00669217	0.0246445
Gran-II		1.68081e-11	4.69377e-11	0.00181023	1.93325e-13	1.59179e-06	7.14964e-10
Gran-III		1.53475e-11	1.25323e-11	1.46258e-13	1.92625e-13	5.53498e-07	9.15143e-13
Gran-IV		1.53475e-11	2.16784e-11	2.05885e-10	1.8935e-13	5.52837e-07	0.0252201
Granucytes		1.53475e-11	1.19751e-11	6.37156e-18	1.91465e-13	5.34982e-07	5.82123e-10
Gran-V		1.55339e-11	1.31439e-11	4.61654e-06	1.93161e-13	5.61628e-07	0.000325719
Monocytes		1.53475e-11	4.46695e-11	1.51812e-15	2.12961e-13	6.92339e-07	0.000385328
nBM		1.55305e-11	4.088e-08	0.0269072	1.17497e-12	4.58468e-05	2.26744e-09
Pre-B-I		1.77287e-11	1.60448e-11	0.000792565	1.89848e-13	7.31898e-07	3.7964e-05
Pre-B-II		1.41577e-11	3.01333e-10	5.57938e-18	1.8935e-13	8.99065e-07	2.17969e-12
Tcells		1.53475e-11	2.57284e-08	1.27509e-10	1.8935e-13	8.12505e-07	9.53178e-10
WBC		1.53475e-11	4.39054e-06	8.54183e-10	2.20336e-13	1.35336e-06	0.000767674
